# Supplementary material for: The role of implants and implant prostheses on the accuracy and artifacts of cone-beam computed tomography: an in-vitro study
Source: Sci Rep. 2024 Jan 6;14:704. doi: 10.1038/s41598-024-51293-3 (PMC10771465; doi:10.1038/s41598-024-51293-3)
Supplement: Supplementary file 1 — Supplementary Information. [file 41598_2024_51293_MOESM1_ESM.xlsx]

## Sheet: ACCURACY
			ACCURACY OF CBCT
			cbct								CONTROL-1				CONTROL-2 REFRENCE CBCT				TEST 1			TEST 2			TEST 3			TEST4			TEST5			TEST 6			TEST 7
		LEFT SIDE									calliper measurement								CANINE IMPLANT			canine prosthesis			cinine-molar implant			canine molar indidual prosthesis			canine molar bridge			CANINE MOLAR BILATERL			FULL ARCH BRIDGE
	MESIO-BUCCAL		OBS1		OBS2		MEAN			TRANSVERSE PLANE-1	OBSERVER1		OBSERVER2	OBS3	OBS1		OBS2	OBS 3	OBS1	OBS2	OBS3	OBS1	OBS2	OBS3	OBS1	OBS2	OBS3	OBS1	OBS2	OBS3	OBS1	OBS2	OBS3	OBS1	OBS2	OBS3	OBS1	OBS2	OBS3
	1	A-A'	9.1		9.17		9.135			A-a	9.2		9.2	9.3	9.3		9.4	9.4	9.3	9.4	9.4	9.4	9.4	9.5	9.3	9.4	9.4	9.4	9.3	9.5	9.3	9.4	9.5	9.4	9.4	9.5	9.3	9.4	9.5
	2	B-B'	10.82		10.81		10.815			B-b	10.8		10.76	10.75	10.7		10.83	10.8	10.6	10.6	10.5	10.7	10.6	10.6	10.8	10.9	10.8	10.8	10.6	10.7	10.9	10.8	10.9	10.9	11	10.9	10.9	10.9	10.9
	3	C-C'	11.68		11.81		11.745			C-c	10.64		10.63	10.63	10.6		10.6	10.7	10.6	10.7	10.7	10.6	10.6	10.6	10.6	10.7	10.7	10.5	10.6	10.6	10.6	10.6	10.5	10.7	10.8	10.7	10.7	10.7	10.7
	4	D-D'	7.79		7.32		7.555			D-d	8.32		8.28	8.3	8.2		8.3	8.2	8.2	8.1	8.1	8.3	8.2	8.1	8.2	8.2	8.1	8.1	8.2	8.1	8.1	8.2	8.1	8.3	8.3	8.3	8.2	8.8	8.1
	5	E-E'	7.68		7.73		7.705			E-e	8.16		8.1	8.1	8		8.1	8.1	8	8.1	8	7.9	8	7.9	8	7.9	8	7.9	8	8	8	7.9	7.6	7.9	8	8.1	8	8.1	8
	6	F-F'	6.7		6.84		6.77			F-f	7.22		7.18	7.18	7.3		7.1	7.1	7.1	7	7.1	7	6.9	7	7	6.9	6.9	7.1	7.2	7.1	7.2	7.1	7.1	6.9	6.9	6.8	6.8	6.9	6.8
	SAGGITAL SECTION						0			SAGGITAL PLANE-2
	7	A-B	14.52		14.46		14.49			A-B	15.4		15.6	15.4	14.9		15.2	15.3	15.8	15.6	15.7	15.65	15.4	15.6	15.7	15.6	15.6	15.6	15.5	15.5	15.9	16	15.9	15.6	15.5	15.5	15.6	15.5	15.5
	8	B-C	14.99		14.94		14.965			B-C	12.3		12.25	12.2	12.5		12.44	12.3	12.2	12.3	12.4	12.2	12.3	12.3	12.1	12.2	12.2	12.1	12.1	12.2	12.2	12.3	12.2	12.2	12.3	12.2	12.2	12.3	12.2
	9	D-E	15.67		15.88		15.775			D-E	15.65		15.7	15.7	15.8		15.88	15.8	16	15.9	15.9	15.9	15.8	15.9	15.8	15.9	15.9	15.9	15.8	15.9	15.8	15.9	15.9	16	16.1	16	16	15.8	15.9
	10	E-F	17		16.93		16.965			E-F	10.78		10.9	10.8	10.9		10.76	10.8	11	11	10.9	11	10.9	10.9	10.9	10.9	10.9	10.9	10.9	10.8	10.9	10.9	10.8	10.8	10.9	10.8	10.8	10.9	10.8
	CORONAL SECTION						0			VERTICAL PLANE-3
	11	A-D	17		17.11		17.055			A-D	15.3		15.6	15.4	15.5		15.4	15.4	15.2	15.3	15.2	15.6	15.5	15.2	15.6	15.6	15.4	15.7	15.6	15.6	15.7	15.6	15.6	15.6	15.5	15.5	15.7	15.6	15.6
	12	B-E	15.93		15.93		15.93			B-E	14.44		14.28	14.35	14.5		14.4	14.3	14.2	14.3	14.2	14.4	14.3	14.3	14.2	14.3	14.3	14.4	14.3	14.3	14.3	14.4	14.3	13.5	13.3	13.3	13.9	13.9	13.9
	13	C-F	13.86		14.34		14.1			C-F	15.29		15.4	15.37	15.4		15.64	15.3	15.4	15.6	15.4	15.3	15.4	15.4	15.2	15	15.3	14.9	15	14.9	15	14.9	14.9	15.2	15.1	15.1	15.2	15.1	15.1
	INTER CONDYLAR		95.47		95.03
	INTER NOCH		92.35		91.57

## Sheet: ARTIFACTS
				CONTROL				TEST 1				TEST2				TEST3				TEST4				TEST 5				TEST 6				TEST 7
				1control/base				2CANINE IMP				3CANINE CROWN				4CANINE MOLAR IMPLANT				5CANINE MOLAR CROWN				6CANNE MOLAR BRIDGE				7CANINE MOLAR BILATERL				8FULL ARCH
				3MM	5MM	7.5MM	10MM	3MM	5MM	7.5MM	10MM	3MM	5MM	7.5MM	10MM	3MM	5MM	7.5MM	10MM	3MM	5MM	7.5MM	10MM	3MM	5MM	7.5MM	10MM	3MM	5MM	7.5MM	10MM	3MM	5MM	7.5MM	10MM
CREST REGION	canine	0		110	180	96	198	183	184	196	208	121	186	181	174	82	197	159	195	130	180	190	229	109	212	149	196	102	231	147	242	139	188	195	230
	canine	65		66	35	3	1	140	88	74	60	136	50	0	0	170	64	0	0	157	123	0	0	138	93	0	0	136	68	7	3	176	171	20	6
	canine	90		106	8	1	0	165	77	90	48	243	10	0	0	201	27	2	1	251	35	1	0	206	16	3	3	243	62	20	2	251	69	30	24
	canine	115		125	123	21	19	171	114	137	76	249	102	42	22	224	150	23	14	255	151	21	18	253	78	13	6	241	151	42	17	254	165	37	68
	canine	180		198	78	90	198	154	35	109	72	116	21	90	78	120	22	24	167	172	36	51	202	58	44	91	204	101	57	53	208	134	111	122	152
	canine	245		83	46	0	0	154	190	89	90	108	162	0	0	237	166	0	1	88	82	0	0	136	161	0	0	221	210	0	0	235	250	0	0
	canine	270		52	1	0	0	198	115	59	119	122	116	0	0	219	30	6	4	196	86	0	0	147	165	12	12	254	74	5	4	230	57	0	0
	canine	295		87	0	28	2	232	117	16	89	207	57	0	0	221	104	12	3	210	90	0	0	212	89	17	2	254	165	19	6	213	115	13	0
	250 micron
	molar	0		120	98	134	108	37	23	160	112	37	23	161	113	60	12	138	132	39	21	90	137	23	0	63	178	84	86	133	142	155	15	154	111
	molar	65		73	120	20	4	95	154	38	0	95	154	38	0	137	122	57	5	104	175	45	0	161	137	38	1	166	159	35	0	203	166	56	75
	molar	90		79	97	8	1	157	173	19	0	157	173	19	0	161	170	3	0	200	120	2	0	114	179	24	18	201	176	36	26	188	194	112	102
	molar	115		134	98	22	54	102	138	50	0	102	138	50	0	186	237	27	10	193	200	18	0	226	219	64	9	252	218	86	20	231	255	163	67
	molar	180		146	108	68	146	90	81	2	67	90	81	2	67	32	56	13	98	127	112	5	63	28	108	2	77	111	143	206	112	47	122	41	148
	molar	245		31	0	0	98	226	28	15	0	226	28	15	0	199	43	1	0	209	208	10	0	227	94	6	0	223	70	13	1	248	164	24	64
	molar	270		22	0	0	23	211	38	0	0	211	38	0	0	221	70	0	0	255	197	0	78	255	137	0	76	255	93	0	0	255	122	4	65
	molar	295		120	103	0	8	105	204	0	0	165	206	0	0	213	231	0	5	255	230	16	0	255	221	3	11	247	255	4	9	247	221	9	88
	CANINE	0		135	129	133	180	109	126	99	124	207	140	135	207	141	172	131	196	189	158	136	224	145	163	172	185	250	197	210	221	182	221	216	255
	CANINE	65		147	53	9	5	111	132	21	18	255	48	0	0	188	75	18	11	255	114	88	64	182	88	33	26	229	72	59	13	253	235	51	45
	CANINE	90		150	15	6	0	149	98	25	21	255	16	0	0	255	43	19	14	255	24	0	0	223	31	19	13	225	114	60	68	255	162	64	58
	CANINE	115		168	120	26	21	164	134	34	30	255	99	15	8	245	127	29	19	255	143	20	0	252	75	27	16	255	203	154	27	255	251	113	65
	CANINE	180		186	198	136	198	133	108	80	132	136	103	120	111	173	133	107	169	157	108	103	164	155	132	145	154	255	255	255	253	221	214	229	245
	CANINE	245		169	197	23	0	248	175	66	15	224	200	36	0	238	250	12	8	250	252	7	0	229	202	235	254	255	255	169	203	241	255	251	10
	CANINE	270		174	153	0	0	244	219	31	18	255	229	0	0	255	250	13	10	255	254	0	0	253	237	232	239	255	255	255	242	230	255	14	16
	CANINE	295		155	140	1	0	174	168	29	20	241	202	5	0	243	255	15	11	224	234	2	0	193	207	209	253	255	255	226	179	213	255	42	16
	10 mm
	MOLAR	0		189	138	183	183	130	86	136	105	133	87	136	105	136	102	158	160	114	59	109	124	111	107	130	187	255	255	255	255	186	145	223	230
	MOLAR	65		114	165	59	8	103	172	27	0	103	172	27	0	137	175	48	15	145	190	31	0	198	153	35	55	255	167	185	163	251	246	61	27
	MOLAR	90		106	154	13	4	118	185	12	0	118	185	12	0	161	191	26	11	177	180	2	64	179	165	36	30	254	253	250	181	255	254	63	25
	MOLAR	115		135	158	20	6	125	181	50	0	125	181	50	0	179	221	39	19	191	207	15	112	209	191	47	23	255	230	143	107	255	255	106	60
	MOLAR	180		158	168	111	87	90	83	55	85	89	83	55	85	111	98	75	111	114	80	116	79	108	98	89	97	255	206	162	143	168	136	135	157
	MOLAR	245		158	139	37	2	191	152	29	0	191	152	29	0	193	188	59	4	236	206	86	0	205	161	179	216	221	249	219	156	255	250	231	24
	MOLAR	270		152	133	2	1	184	145	0	0	183	145	0	0	221	208	8	2	255	212	11	0	255	187	200	124	255	255	250	187	255	255	104	86
	MOLAR	295		134	198	7	5	117	211	5	0	117	210	5	0	205	243	30	6	255	227	91	0	236	184	188	226	221	255	194	214	255	255	199	72
		0		168	137	170	186	106	116	100	128	255	124	142	199	151	169	164	196	255	138	140	217	255	143	153	189	250	197	210	221	255	255	221	255
		65		154	53	15	17	144	123	22	26	255	51	0	3	200	69	17	16	255	150	48	19	255	106	86	72	229	72	59	43	255	255	255	255
		90		150	15	10	6	157	91	26	25	255	69	50	40	214	39	18	13	255	127	0	0	255	228	73	67	255	114	98	93	255	255	254	241
		115		179	120	26	18	170	124	32	24	255	88	11	0	236	118	26	16	255	138	33	0	255	255	193	128	255	203	154	27	255	255	255	255
		180		175	163	204	208	136	108	108	120	195	101	136	132	186	156	165	156	186	136	134	140	255	255	255	255	255	255	255	253	255	255	255	247
		245		169	197	191	0	255	158	174	99	224	175	232	7	238	231	251	9	241	230	252	0	237	185	198	96	255	255	169	203	242	255	255	255
	20mm	270		174	186	155	0	255	212	168	34	255	224	191	0	255	255	224	69	254	255	168	68	254	248	194	96	255	255	255	242	230	255	255	209
		295		155	176	178	0	162	154	161	77	223	220	168	0	243	246	205	47	207	216	161	0	204	215	194	32	255	255	226	179	213	255	255	253
		0		186	129	207	218	128	91	129	125	129	91	129	125	140	128	159	164	255	255	128	153	255	255	255	255	255	255	255	255	255	238	238	230
		65		136	171	60	9	125	173	22	0	125	173	22	0	142	171	43	13	255	255	186	0	255	255	247	168	255	167	185	163	255	255	255	255
		90		108	154	13	5	130	171	9	0	130	171	9	0	166	177	25	14	255	255	47	0	255	255	87	95	254	253	250	181	255	255	255	255
		115		136	158	34	6	130	165	43	0	131	169	43	0	177	206	35	16	255	228	22	0	255	248	51	54	255	230	143	107	255	255	255	215
		180		125	106	138	114	108	94	88	99	108	94	88	99	133	115	105	120	255	108	101	105	255	106	100	105	255	206	162	143	238	151	166	198
		245		158	140	154	4	174	153	183	0	174	153	183	0	184	185	211	15	229	181	179	60	227	166	170	148	221	249	219	156	255	250	247	250
		270		152	145	106	0	168	166	164	98	168	166	164	0	221	203	222	78	255	202	201	0	255	195	175	45	255	255	250	187	255	255	253	198
		295		134	162	155	8	99	196	190	0	99	196	200	0	200	224	215	11	255	213	212	26	249	184	178	46	221	255	194	214	255	255	255	179
MID		0		147	95	52	80	151	31	30	35	50	3	9	12	52	36	53	150	31	49	22	79	33	69	27	87	15	87	37	69	13	41	70	208
		65		10	8	6	4	57	13	25	141	81	9	112	255	144	191	6	8	235	35	1	3	219	50	10	5	254	26	16	20	228	35	18	25
		90		7	4	4	1	34	108	127	38	11	11	112	100	255	61	10	14	135	14	10	6	195	10	7	1	241	28	16	5	121	15	13	3
		115		9	5	2	2	159	255	194	123	71	66	199	2	255	129	23	5	208	22	6	2	150	28	8	3	251	18	8	5	160	24	15	7
		180		121	119	159	130	176	177	144	86	255	233	241	245	29	57	226	88	16	32	186	61	77	17	180	78	7	77	79	24	178	105	151	162
	canine	245		46	68	99	69	14	1	1	1	0	0	0	0	93	219	0	0	233	78	42	0	226	103	95	0	123	182	17	0	157	79	253	0
		270		21	29	130	1	8	1	1	1	0	1	0	0	223	165	2	0	255	249	34	1	253	202	18	1	72	241	14	0	227	187	87	1
		295		53	66	126	10	8	2	1	1	0	2	0	0	216	188	9	0	137	210	43	3	153	209	55	1	253	223	145	2	163	196	111	2
		0		113	122	115	153	199	151	217	249	198	151	217	249	13	64	47	68	94	85	103	181	108	65	94	104	23	148	108	75	128	101	107	101
		65		43	15	7	3	69	109	201	0	69	109	201	0	46	203	32	8	206	66	23	4	182	138	23	4	148	142	38	13	207	53	20	7
		90		18	7	4	2	69	149	25	0	69	149	25	0	193	148	52	28	99	29	9	2	213	55	27	19	165	64	25	15	172	48	20	12
	molar	115		19	6	2	1	53	153	18	0	53	153	18	0	218	212	31	19	91	28	10	2	213	46	25	8	162	66	26	17	120	38	17	11
		180		106	88	48	25	129	128	61	26	129	127	61	26	25	54	26	9	184	148	167	104	146	97	57	148	137	54	70	42	144	137	149	131
		245		63	19	95	127	55	0	0	0	55	0	0	0	101	248	17	12	54	34	226	14	10	160	208	6	27	241	49	14	33	88	241	12
		270		58	21	141	1	0	0	0	0	0	0	0	0	136	213	0	0	255	116	182	0	255	199	52	0	152	238	1	0	65	177	160	0
		295		53	27	143	38	38	0	0	0	38	0	0	0	77	228	1	0	230	133	255	6	216	162	239	0	66	228	8	0	57	152	231	1
		0		154	157	176	175	130	163	184	194	247	252	119	44	130	134	173	239	148	148	188	203	145	163	172	185	227	170	196	227	249	255	221	255
		65		43	12	11	11	135	89	121	151	163	183	204	236	222	189	25	47	207	83	11	17	182	88	33	26	250	164	18	19	253	219	58	55
	canine	90		20	9	7	6	134	215	125	96	152	169	172	122	252	166	22	14	199	23	11	8	223	31	19	13	248	115	26	12	255	70	35	16
		115		65	12	7	5	182	255	206	168	173	237	208	118	239	223	34	18	249	64	18	9	252	75	27	16	220	187	79	14	255	171	38	18
		180		149	161	171	162	160	158	171	169	240	250	238	233	140	163	189	120	162	165	182	111	155	132	145	154	183	200	134	130	250	220	216	169
		245		140	139	193	197	111	2	1	1	69	0	0	0	230	238	248	0	240	212	252	67	229	202	235	254	171	215	255	111	224	255	255	255
		270		131	162	194	197	96	4	1	1	0	2	0	0	255	248	177	1	255	255	241	18	253	237	232	239	166	234	255	42	230	255	255	235
		295		129	132	185	184	152	6	1	1	3	7	0	0	255	236	253	2	195	246	226	163	193	207	209	253	252	255	251	249	213	255	255	251
	10 mm
		0		133	141	150	162	190	184	193	202	191	185	193	202	101	122	129	139	133	128	148	168	111	107	130	187	163	133	152	151	202	202	218	225
		65		154	73	12	6	88	132	174	53	88	132	174	53	168	137	143	15	162	199	30	7	198	153	35	55	208	157	178	13	210	243	61	19
		90		161	33	8	3	101	124	168	14	101	124	168	14	159	170	174	20	185	176	16	4	179	165	36	30	179	195	171	25	232	254	58	26
	molar	115		154	50	9	4	62	106	135	80	62	106	135	80	178	171	191	53	186	184	24	8	209	191	47	23	136	169	194	42	253	253	138	34
		180		141	128	134	152	168	156	137	133	168	156	137	133	44	60	79	84	134	113	109	121	108	98	89	97	89	73	78	79	196	183	170	219
		245		111	108	137	162	215	3	0	0	215	3	0	0	210	195	164	11	135	157	191	166	205	161	179	216	176	185	219	12	232	251	252	255
		270		106	138	146	141	221	62	0	0	221	62	0	0	231	194	74	8	255	199	205	26	255	187	200	124	217	198	221	8	255	255	254	72
		295		99	82	161	164	205	2	0	0	205	2	0	0	179	224	178	4	254	187	226	134	236	184	188	226	215	212	204	15	249	255	255	238
		0		154	163	176	176	144	166	175	188	244	247	118	41	171	179	199	227	154	173	189	219	141	145	173	172	238	150	188	226	250	255	221	255
		65		64	14	11	11	139	117	118	143	169	178	173	202	337	182	31	40	209	101	10	14	197	81	37	31	255	212	17	17	254	254	62	55
		90		27	11	8	7	149	235	140	117	186	147	158	135	250	159	21	14	229	31	12	8	217	28	17	12	248	233	40	29	255	178	47	31
	canine	115		135	68	11	7	177	255	236	158	209	247	255	225	223	214	41	17	255	114	25	11	224	49	21	15	181	227	136	41	255	251	77	52
		180		152	164	171	162	160	165	170	167	233	251	241	235	174	175	201	197	168	158	171	154	185	152	146	140	180	180	166	210	255	226	221	179
		245		160	162	194	197	189	39	1	1	105	0	3	0	230	242	255	116	242	217	253	255	234	197	231	157	211	229	255	254	228	255	255	255
	20mm	270		141	162	194	197	182	5	1	189	1	8	0	0	146	244	255	8	255	254	248	208	255	254	241	24	219	238	255	226	230	255	255	255
		295		138	138	185	184	189	48	1	1	6	9	0	0	255	230	255	7	215	227	234	255	187	240	214	169	255	252	246	253	213	255	255	254
		0		141	141	151	163	190	183	202	221	192	186	202	221	222	131	149	147	114	111	131	150	121	120	143	147	191	120	152	164	225	203	247	224
		65		154	74	19	7	126	120	142	105	126	120	142	105	255	138	137	14	151	180	37	10	128	167	26	10	221	179	155	18	238	242	70	25
	molar	90		162	33	8	4	163	125	142	28	163	124	142	28	251	151	166	19	169	156	15	3	146	176	27	15	221	207	163	30	254	253	80	28
		115		154	50	9	5	121	90	114	168	121	90	114	168	208	154	210	49	179	183	26	7	172	138	38	12	195	147	205	58	255	255	143	40
		180		142	128	134	152	174	163	151	155	174	163	151	155	112	117	91	129	124	100	89	101	126	111	101	109	106	78	78	91	207	181	170	220
		245		139	146	137	162	230	3	0	0	238	3	0	0	202	191	247	13	212	180	184	241	93	181	182	111	174	183	237	19	255	251	253	255
		270		112	159	146	186	146	51	0	0	146	51	0	0	218	193	210	15	255	195	205	181	255	213	200	15	192	196	255	21	255	255	254	139
MID		295		105	140	162	167	211	4	0	0	229	4	0	0	200	206	249	16	253	202	204	232	234	182	203	48	232	197	247	65	255	255	255	255

## Sheet: GRAY SCALE VALUES
	PLANE	VIS	TESTGROUP	DISTANCE	REGION
	1	1	1	1	CANINE	0	73
	1	1	1	1	CANINE	65	74
	1	1	1	1	CANINE	90	59
	1	1	1	1	CANINE	115	46
	1	1	1	1	CANINE	180	-44
	1	1	1	1	CANINE	245	71
	1	1	1	1	CANINE	270	146
	1	1	1	1	CANINE	295	145
	1	1	1	1	MOLAR	0	-83
	1	1	1	1	MOLAR	65	22
	1	1	1	1	MOLAR	90	78
	1	1	1	1	MOLAR	115	-32
	1	1	1	1	MOLAR	180	-56
	1	1	1	1	MOLAR	245	195
	1	1	1	1	MOLAR	270	189
	1	1	1	1	MOLAR	295	-15
	1	2	1	1	CANINE	0	-26
	1	2	1	1	CANINE	65	-36
	1	2	1	1	CANINE	90	-1
	1	2	1	1	CANINE	115	-4
	1	2	1	1	CANINE	180	-53
	1	2	1	1	CANINE	245	79
	1	2	1	1	CANINE	270	70
	1	2	1	1	CANINE	295	19
	1	2	1	1	MOLAR	0	-59
	1	2	1	1	MOLAR	65	-11
	1	2	1	1	MOLAR	90	12
	1	2	1	1	MOLAR	115	-10
	1	2	1	1	MOLAR	180	-68
	1	2	1	1	MOLAR	245	33
	1	2	1	1	MOLAR	270	32
	1	2	1	1	MOLAR	295	-17
	1	3	1	1	CANINE	0	-62
	1	3	1	1	CANINE	65	-10
	1	3	1	1	CANINE	90	7
	1	3	1	1	CANINE	115	-9
	1	3	1	1	CANINE	180	-39
	1	3	1	1	CANINE	245	86
	1	3	1	1	CANINE	270	81
	1	3	1	1	CANINE	295	7
	1	3	1	1	MOLAR	0	-58
	1	3	1	1	MOLAR	65	-11
	1	3	1	1	MOLAR	90	22
	1	3	1	1	MOLAR	115	-6
	1	3	1	1	MOLAR	180	-17
	1	3	1	1	MOLAR	245	16
	1	3	1	1	MOLAR	270	16
	1	3	1	1	MOLAR	295	-35
	2	1	1	1	CANINE	0	4
	2	1	1	1	CANINE	65	47
	2	1	1	1	CANINE	90	27
	2	1	1	1	CANINE	115	150
	2	1	1	1	CANINE	180	55
	2	1	1	1	CANINE	245	-32
	2	1	1	1	CANINE	270	-13
	2	1	1	1	CANINE	295	-45
	2	1	1	1	MOLAR	0	86
	2	1	1	1	MOLAR	65	26
	2	1	1	1	MOLAR	90	51
	2	1	1	1	MOLAR	115	34
	2	1	1	1	MOLAR	180	23
	2	1	1	1	MOLAR	245	-8
	2	1	1	1	MOLAR	270	-58
	2	1	1	1	MOLAR	295	-15
	2	2	1	1	CANINE	0	-24
	2	2	1	1	CANINE	65	92
	2	2	1	1	CANINE	90	114
	2	2	1	1	CANINE	115	117
	2	2	1	1	CANINE	180	11
	2	2	1	1	CANINE	245	-29
	2	2	1	1	CANINE	270	-35
	2	2	1	1	CANINE	295	23
	2	2	1	1	MOLAR	0	57
	2	2	1	1	MOLAR	65	-66
	2	2	1	1	MOLAR	90	-60
	2	2	1	1	MOLAR	115	-92
	2	2	1	1	MOLAR	180	27
	2	2	1	1	MOLAR	245	104
	2	2	1	1	MOLAR	270	115
	2	2	1	1	MOLAR	295	106
	2	3	1	1	CANINE	0	-10
	2	3	1	1	CANINE	65	75
	2	3	1	1	CANINE	90	122
	2	3	1	1	CANINE	115	42
	2	3	1	1	CANINE	180	8
	2	3	1	1	CANINE	245	29
	2	3	1	1	CANINE	270	41
	2	3	1	1	CANINE	295	51
	2	3	1	1	MOLAR	0	49
	2	3	1	1	MOLAR	65	-28
	2	3	1	1	MOLAR	90	1
	2	3	1	1	MOLAR	115	-33
	2	3	1	1	MOLAR	180	32
	2	3	1	1	MOLAR	245	91
	2	3	1	1	MOLAR	270	34
	2	3	1	1	MOLAR	295	106
	1	1	1	2	CANINE	0	4
	1	1	1	2	CANINE	65	53
	1	1	1	2	CANINE	90	69
	1	1	1	2	CANINE	115	-9
	1	1	1	2	CANINE	180	-43
	1	1	1	2	CANINE	245	144
	1	1	1	2	CANINE	270	114
	1	1	1	2	CANINE	295	117
	1	1	1	2	MOLAR	0	-75
	1	1	1	2	MOLAR	65	34
	1	1	1	2	MOLAR	90	76
	1	1	1	2	MOLAR	115	40
	1	1	1	2	MOLAR	180	-27
	1	1	1	2	MOLAR	245	28
	1	1	1	2	MOLAR	270	38
	1	1	1	2	MOLAR	295	101
	1	2	1	2	CANINE	0	-3
	1	2	1	2	CANINE	65	79
	1	2	1	2	CANINE	90	83
	1	2	1	2	CANINE	115	14
	1	2	1	2	CANINE	180	-90
	1	2	1	2	CANINE	245	-22
	1	2	1	2	CANINE	270	66
	1	2	1	2	CANINE	295	28
	1	2	1	2	MOLAR	0	-52
	1	2	1	2	MOLAR	65	7
	1	2	1	2	MOLAR	90	31
	1	2	1	2	MOLAR	115	23
	1	2	1	2	MOLAR	180	-85
	1	2	1	2	MOLAR	245	13
	1	2	1	2	MOLAR	270	12
	1	2	1	2	MOLAR	295	13
	1	3	1	2	CANINE	0	-21
	1	3	1	2	CANINE	65	70
	1	3	1	2	CANINE	90	76
	1	3	1	2	CANINE	115	4
	1	3	1	2	CANINE	180	-55
	1	3	1	2	CANINE	245	-39
	1	3	1	2	CANINE	270	26
	1	3	1	2	CANINE	295	-22
	1	3	1	2	MOLAR	0	-38
	1	3	1	2	MOLAR	65	2
	1	3	1	2	MOLAR	90	17
	1	3	1	2	MOLAR	115	7
	1	3	1	2	MOLAR	180	-12
	1	3	1	2	MOLAR	245	13
	1	3	1	2	MOLAR	270	21
	1	3	1	2	MOLAR	295	34
	2	1	1	2	CANINE	0	-64
	2	1	1	2	CANINE	65	5
	2	1	1	2	CANINE	90	104
	2	1	1	2	CANINE	115	250
	2	1	1	2	CANINE	180	58
	2	1	1	2	CANINE	245	-67
	2	1	1	2	CANINE	270	-28
	2	1	1	2	CANINE	295	-64
	2	1	1	2	MOLAR	0	29
	2	1	1	2	MOLAR	65	94
	2	1	1	2	MOLAR	90	142
	2	1	1	2	MOLAR	115	147
	2	1	1	2	MOLAR	180	40
	2	1	1	2	MOLAR	245	-19
	2	1	1	2	MOLAR	270	-21
	2	1	1	2	MOLAR	295	-27
	2	2	1	2	CANINE	0	6
	2	2	1	2	CANINE	65	77
	2	2	1	2	CANINE	90	206
	2	2	1	2	CANINE	115	243
	2	2	1	2	CANINE	180	-3
	2	2	1	2	CANINE	245	-137
	2	2	1	2	CANINE	270	-158
	2	2	1	2	CANINE	295	-126
	2	2	1	2	MOLAR	0	43
	2	2	1	2	MOLAR	65	59
	2	2	1	2	MOLAR	90	91
	2	2	1	2	MOLAR	115	56
	2	2	1	2	MOLAR	180	28
	2	2	1	2	MOLAR	245	-105
	2	2	1	2	MOLAR	270	-76
	2	2	1	2	MOLAR	295	-80
	2	3	1	2	CANINE	0	3
	2	3	1	2	CANINE	65	103
	2	3	1	2	CANINE	90	224
	2	3	1	2	CANINE	115	187
	2	3	1	2	CANINE	180	1
	2	3	1	2	CANINE	245	-123
	2	3	1	2	CANINE	270	-157
	2	3	1	2	CANINE	295	-90
	2	3	1	2	MOLAR	0	42
	2	3	1	2	MOLAR	65	46
	2	3	1	2	MOLAR	90	92
	2	3	1	2	MOLAR	115	40
	2	3	1	2	MOLAR	180	35
	2	3	1	2	MOLAR	245	-143
	2	3	1	2	MOLAR	270	-108
	2	3	1	2	MOLAR	295	-136
	1	1	1	3	CANINE	0	100
	1	1	1	3	CANINE	65	71
	1	1	1	3	CANINE	90	89
	1	1	1	3	CANINE	115	116
	1	1	1	3	CANINE	180	19
	1	1	1	3	CANINE	245	89
	1	1	1	3	CANINE	270	59
	1	1	1	3	CANINE	295	-12
	1	1	1	3	MOLAR	0	26
	1	1	1	3	MOLAR	65	18
	1	1	1	3	MOLAR	90	11
	1	1	1	3	MOLAR	115	28
	1	1	1	3	MOLAR	180	-66
	1	1	1	3	MOLAR	245	15
	1	1	1	3	MOLAR	270	0
	1	1	1	3	MOLAR	295	0
	1	2	1	3	CANINE	0	-34
	1	2	1	3	CANINE	65	12
	1	2	1	3	CANINE	90	19
	1	2	1	3	CANINE	115	8
	1	2	1	3	CANINE	180	-56
	1	2	1	3	CANINE	245	43
	1	2	1	3	CANINE	270	31
	1	2	1	3	CANINE	295	28
	1	2	1	3	MOLAR	0	-47
	1	2	1	3	MOLAR	65	-32
	1	2	1	3	MOLAR	90	-1
	1	2	1	3	MOLAR	115	30
	1	2	1	3	MOLAR	180	-56
	1	2	1	3	MOLAR	245	-8
	1	2	1	3	MOLAR	270	-2
	1	2	1	3	MOLAR	295	-2
	1	3	1	3	CANINE	0	-70
	1	3	1	3	CANINE	65	7
	1	3	1	3	CANINE	90	16
	1	3	1	3	CANINE	115	6
	1	3	1	3	CANINE	180	-96
	1	3	1	3	CANINE	245	-17
	1	3	1	3	CANINE	270	13
	1	3	1	3	CANINE	295	-17
	1	3	1	3	MOLAR	0	-78
	1	3	1	3	MOLAR	65	-38
	1	3	1	3	MOLAR	90	-4
	1	3	1	3	MOLAR	115	9
	1	3	1	3	MOLAR	180	-50
	1	3	1	3	MOLAR	245	29
	1	3	1	3	MOLAR	270	58
	1	3	1	3	MOLAR	295	35
	2	1	1	3	CANINE	0	-22
	2	1	1	3	CANINE	65	19
	2	1	1	3	CANINE	90	123
	2	1	1	3	CANINE	115	192
	2	1	1	3	CANINE	180	-15
	2	1	1	3	CANINE	245	-98
	2	1	1	3	CANINE	270	-129
	2	1	1	3	CANINE	295	-125
	2	1	1	3	MOLAR	0	102
	2	1	1	3	MOLAR	65	194
	2	1	1	3	MOLAR	90	21
	2	1	1	3	MOLAR	115	16
	2	1	1	3	MOLAR	180	13
	2	1	1	3	MOLAR	245	-95
	2	1	1	3	MOLAR	270	-141
	2	1	1	3	MOLAR	295	-143
	2	2	1	3	CANINE	0	8
	2	2	1	3	CANINE	65	110
	2	2	1	3	CANINE	90	118
	2	2	1	3	CANINE	115	199
	2	2	1	3	CANINE	180	0
	2	2	1	3	CANINE	245	-192
	2	2	1	3	CANINE	270	-193
	2	2	1	3	CANINE	295	-184
	2	2	1	3	MOLAR	0	43
	2	2	1	3	MOLAR	65	162
	2	2	1	3	MOLAR	90	160
	2	2	1	3	MOLAR	115	126
	2	2	1	3	MOLAR	180	3
	2	2	1	3	MOLAR	245	-137
	2	2	1	3	MOLAR	270	-146
	2	2	1	3	MOLAR	295	-161
	2	3	1	3	CANINE	0	-1
	2	3	1	3	CANINE	65	107
	2	3	1	3	CANINE	90	132
	2	3	1	3	CANINE	115	225
	2	3	1	3	CANINE	180	-1
	2	3	1	3	CANINE	245	-193
	2	3	1	3	CANINE	270	-193
	2	3	1	3	CANINE	295	-184
	2	3	1	3	MOLAR	0	51
	2	3	1	3	MOLAR	65	123
	2	3	1	3	MOLAR	90	134
	2	3	1	3	MOLAR	115	105
	2	3	1	3	MOLAR	180	17
	2	3	1	3	MOLAR	245	-137
	2	3	1	3	MOLAR	270	-146
	2	3	1	3	MOLAR	295	-162
	1	1	1	4	CANINE	0	10
	1	1	1	4	CANINE	65	59
	1	1	1	4	CANINE	90	48
	1	1	1	4	CANINE	115	57
	1	1	1	4	CANINE	180	-126
	1	1	1	4	CANINE	245	90
	1	1	1	4	CANINE	270	119
	1	1	1	4	CANINE	295	87
	1	1	1	4	MOLAR	0	4
	1	1	1	4	MOLAR	65	-4
	1	1	1	4	MOLAR	90	-1
	1	1	1	4	MOLAR	115	-54
	1	1	1	4	MOLAR	180	-79
	1	1	1	4	MOLAR	245	-98
	1	1	1	4	MOLAR	270	-23
	1	1	1	4	MOLAR	295	-8
	1	2	1	4	CANINE	0	-56
	1	2	1	4	CANINE	65	13
	1	2	1	4	CANINE	90	21
	1	2	1	4	CANINE	115	9
	1	2	1	4	CANINE	180	-66
	1	2	1	4	CANINE	245	15
	1	2	1	4	CANINE	270	18
	1	2	1	4	CANINE	295	20
	1	2	1	4	MOLAR	0	-78
	1	2	1	4	MOLAR	65	-8
	1	2	1	4	MOLAR	90	-4
	1	2	1	4	MOLAR	115	-6
	1	2	1	4	MOLAR	180	-2
	1	2	1	4	MOLAR	245	-2
	1	2	1	4	MOLAR	270	-1
	1	2	1	4	MOLAR	295	-5
	1	3	1	4	CANINE	0	-58
	1	3	1	4	CANINE	65	9
	1	3	1	4	CANINE	90	19
	1	3	1	4	CANINE	115	6
	1	3	1	4	CANINE	180	-88
	1	3	1	4	CANINE	245	99
	1	3	1	4	CANINE	270	34
	1	3	1	4	CANINE	295	77
	1	3	1	4	MOLAR	0	-93
	1	3	1	4	MOLAR	65	-9
	1	3	1	4	MOLAR	90	-5
	1	3	1	4	MOLAR	115	-6
	1	3	1	4	MOLAR	180	-15
	1	3	1	4	MOLAR	245	-4
	1	3	1	4	MOLAR	270	98
	1	3	1	4	MOLAR	295	-8
	2	1	1	4	CANINE	0	-45
	2	1	1	4	CANINE	65	137
	2	1	1	4	CANINE	90	37
	2	1	1	4	CANINE	115	121
	2	1	1	4	CANINE	180	-44
	2	1	1	4	CANINE	245	-68
	2	1	1	4	CANINE	270	0
	2	1	1	4	CANINE	295	-9
	2	1	1	4	MOLAR	0	96
	2	1	1	4	MOLAR	65	-3
	2	1	1	4	MOLAR	90	-2
	2	1	1	4	MOLAR	115	-1
	2	1	1	4	MOLAR	180	1
	2	1	1	4	MOLAR	245	-127
	2	1	1	4	MOLAR	270	-1
	2	1	1	4	MOLAR	295	-38
	2	2	1	4	CANINE	0	19
	2	2	1	4	CANINE	65	140
	2	2	1	4	CANINE	90	90
	2	2	1	4	CANINE	115	163
	2	2	1	4	CANINE	180	7
	2	2	1	4	CANINE	245	-196
	2	2	1	4	CANINE	270	-196
	2	2	1	4	CANINE	295	-183
	2	2	1	4	MOLAR	0	40
	2	2	1	4	MOLAR	65	47
	2	2	1	4	MOLAR	90	11
	2	2	1	4	MOLAR	115	76
	2	2	1	4	MOLAR	180	-19
	2	2	1	4	MOLAR	245	-162
	2	2	1	4	MOLAR	270	-141
	2	2	1	4	MOLAR	295	-164
	2	3	1	4	CANINE	0	12
	2	3	1	4	CANINE	65	132
	2	3	1	4	CANINE	90	110
	2	3	1	4	CANINE	115	151
	2	3	1	4	CANINE	180	5
	2	3	1	4	CANINE	245	-196
	2	3	1	4	CANINE	270	-8
	2	3	1	4	CANINE	295	-183
	2	3	1	4	MOLAR	0	58
	2	3	1	4	MOLAR	65	98
	2	3	1	4	MOLAR	90	24
	2	3	1	4	MOLAR	115	163
	2	3	1	4	MOLAR	180	3
	2	3	1	4	MOLAR	245	-162
	2	3	1	4	MOLAR	270	-186
	2	3	1	4	MOLAR	295	-167
	1	1	2	1	CANINE	0	11
	1	1	2	1	CANINE	65	70
	1	1	2	1	CANINE	90	137
	1	1	2	1	CANINE	115	124
	1	1	2	1	CANINE	180	-82
	1	1	2	1	CANINE	245	25
	1	1	2	1	CANINE	270	70
	1	1	2	1	CANINE	295	120
	1	1	2	1	MOLAR	0	-83
	1	1	2	1	MOLAR	65	22
	1	1	2	1	MOLAR	90	78
	1	1	2	1	MOLAR	115	-32
	1	1	2	1	MOLAR	180	-56
	1	1	2	1	MOLAR	245	195
	1	1	2	1	MOLAR	270	189
	1	1	2	1	MOLAR	295	45
	1	2	2	1	CANINE	0	72
	1	2	2	1	CANINE	65	108
	1	2	2	1	CANINE	90	105
	1	2	2	1	CANINE	115	87
	1	2	2	1	CANINE	180	-50
	1	2	2	1	CANINE	245	55
	1	2	2	1	CANINE	270	81
	1	2	2	1	CANINE	295	86
	1	2	2	1	MOLAR	0	-56
	1	2	2	1	MOLAR	65	-11
	1	2	2	1	MOLAR	90	12
	1	2	2	1	MOLAR	115	-10
	1	2	2	1	MOLAR	180	-69
	1	2	2	1	MOLAR	245	33
	1	2	2	1	MOLAR	270	31
	1	2	2	1	MOLAR	295	-17
	1	3	2	1	CANINE	0	87
	1	3	2	1	CANINE	65	101
	1	3	2	1	CANINE	90	105
	1	3	2	1	CANINE	115	76
	1	3	2	1	CANINE	180	20
	1	3	2	1	CANINE	245	55
	1	3	2	1	CANINE	270	81
	1	3	2	1	CANINE	295	68
	1	3	2	1	MOLAR	0	-57
	1	3	2	1	MOLAR	65	-11
	1	3	2	1	MOLAR	90	22
	1	3	2	1	MOLAR	115	-5
	1	3	2	1	MOLAR	180	-17
	1	3	2	1	MOLAR	245	16
	1	3	2	1	MOLAR	270	16
	1	3	2	1	MOLAR	295	-35
	2	1	2	1	CANINE	0	-97
	2	1	2	1	CANINE	65	71
	2	1	2	1	CANINE	90	4
	2	1	2	1	CANINE	115	62
	2	1	2	1	CANINE	180	134
	2	1	2	1	CANINE	245	-46
	2	1	2	1	CANINE	270	-21
	2	1	2	1	CANINE	295	-53
	2	1	2	1	MOLAR	0	85
	2	1	2	1	MOLAR	65	26
	2	1	2	1	MOLAR	90	51
	2	1	2	1	MOLAR	115	34
	2	1	2	1	MOLAR	180	23
	2	1	2	1	MOLAR	245	-8
	2	1	2	1	MOLAR	270	-58
	2	1	2	1	MOLAR	295	-15
	2	2	2	1	CANINE	0	93
	2	2	2	1	CANINE	65	120
	2	2	2	1	CANINE	90	132
	2	2	2	1	CANINE	115	108
	2	2	2	1	CANINE	180	91
	2	2	2	1	CANINE	245	-71
	2	2	2	1	CANINE	270	-131
	2	2	2	1	CANINE	295	-126
	2	2	2	1	MOLAR	0	58
	2	2	2	1	MOLAR	65	-66
	2	2	2	1	MOLAR	90	-60
	2	2	2	1	MOLAR	115	-92
	2	2	2	1	MOLAR	180	27
	2	2	2	1	MOLAR	245	104
	2	2	2	1	MOLAR	270	115
	2	2	2	1	MOLAR	295	106
	2	3	2	1	CANINE	0	90
	2	3	2	1	CANINE	65	105
	2	3	2	1	CANINE	90	159
	2	3	2	1	CANINE	115	74
	2	3	2	1	CANINE	180	81
	2	3	2	1	CANINE	245	-55
	2	3	2	1	CANINE	270	-140
	2	3	2	1	CANINE	295	-132
	2	3	2	1	MOLAR	0	51
	2	3	2	1	MOLAR	65	-28
	2	3	2	1	MOLAR	90	1
	2	3	2	1	MOLAR	115	-33
	2	3	2	1	MOLAR	180	32
	2	3	2	1	MOLAR	245	99
	2	3	2	1	MOLAR	270	34
	2	3	2	1	MOLAR	295	124
	1	1	2	2	CANINE	0	6
	1	1	2	2	CANINE	65	15
	1	1	2	2	CANINE	90	2
	1	1	2	2	CANINE	115	-21
	1	1	2	2	CANINE	180	-57
	1	1	2	2	CANINE	245	116
	1	1	2	2	CANINE	270	115
	1	1	2	2	CANINE	295	57
	1	1	2	2	MOLAR	0	-75
	1	1	2	2	MOLAR	65	34
	1	1	2	2	MOLAR	90	76
	1	1	2	2	MOLAR	115	40
	1	1	2	2	MOLAR	180	-27
	1	1	2	2	MOLAR	245	28
	1	1	2	2	MOLAR	270	38
	1	1	2	2	MOLAR	295	103
	1	2	2	2	CANINE	0	11
	1	2	2	2	CANINE	65	-5
	1	2	2	2	CANINE	90	1
	1	2	2	2	CANINE	115	-21
	1	2	2	2	CANINE	180	-95
	1	2	2	2	CANINE	245	3
	1	2	2	2	CANINE	270	76
	1	2	2	2	CANINE	295	62
	1	2	2	2	MOLAR	0	-51
	1	2	2	2	MOLAR	65	7
	1	2	2	2	MOLAR	90	31
	1	2	2	2	MOLAR	115	23
	1	2	2	2	MOLAR	180	-85
	1	2	2	2	MOLAR	245	13
	1	2	2	2	MOLAR	270	12
	1	2	2	2	MOLAR	295	12
	1	3	2	2	CANINE	0	-13
	1	3	2	2	CANINE	65	-2
	1	3	2	2	CANINE	90	54
	1	3	2	2	CANINE	115	-32
	1	3	2	2	CANINE	180	-62
	1	3	2	2	CANINE	245	-22
	1	3	2	2	CANINE	270	38
	1	3	2	2	CANINE	295	44
	1	3	2	2	MOLAR	0	-38
	1	3	2	2	MOLAR	65	2
	1	3	2	2	MOLAR	90	17
	1	3	2	2	MOLAR	115	11
	1	3	2	2	MOLAR	180	-12
	1	3	2	2	MOLAR	245	13
	1	3	2	2	MOLAR	270	21
	1	3	2	2	MOLAR	295	34
	2	1	2	2	CANINE	0	-92
	2	1	2	2	CANINE	65	1
	2	1	2	2	CANINE	90	7
	2	1	2	2	CANINE	115	61
	2	1	2	2	CANINE	180	114
	2	1	2	2	CANINE	245	-68
	2	1	2	2	CANINE	270	-28
	2	1	2	2	CANINE	295	-64
	2	1	2	2	MOLAR	0	29
	2	1	2	2	MOLAR	65	94
	2	1	2	2	MOLAR	90	142
	2	1	2	2	MOLAR	115	147
	2	1	2	2	MOLAR	180	39
	2	1	2	2	MOLAR	245	-19
	2	1	2	2	MOLAR	270	-21
	2	1	2	2	MOLAR	295	-27
	2	2	2	2	CANINE	0	95
	2	2	2	2	CANINE	65	171
	2	2	2	2	CANINE	90	160
	2	2	2	2	CANINE	115	225
	2	2	2	2	CANINE	180	89
	2	2	2	2	CANINE	245	-139
	2	2	2	2	CANINE	270	-160
	2	2	2	2	CANINE	295	-125
	2	2	2	2	MOLAR	0	44
	2	2	2	2	MOLAR	65	59
	2	2	2	2	MOLAR	90	91
	2	2	2	2	MOLAR	115	56
	2	2	2	2	MOLAR	180	28
	2	2	2	2	MOLAR	245	-105
	2	2	2	2	MOLAR	270	-76
	2	2	2	2	MOLAR	295	-80
	2	3	2	2	CANINE	0	84
	2	3	2	2	CANINE	65	164
	2	3	2	2	CANINE	90	136
	2	3	2	2	CANINE	115	179
	2	3	2	2	CANINE	180	87
	2	3	2	2	CANINE	245	-162
	2	3	2	2	CANINE	270	-154
	2	3	2	2	CANINE	295	-129
	2	3	2	2	MOLAR	0	45
	2	3	2	2	MOLAR	65	46
	2	3	2	2	MOLAR	90	91
	2	3	2	2	MOLAR	115	40
	2	3	2	2	MOLAR	180	35
	2	3	2	2	MOLAR	245	-143
	2	3	2	2	MOLAR	270	-108
	2	3	2	2	MOLAR	295	-136
	1	1	2	3	CANINE	0	85
	1	1	2	3	CANINE	65	-3
	1	1	2	3	CANINE	90	-1
	1	1	2	3	CANINE	115	21
	1	1	2	3	CANINE	180	0
	1	1	2	3	CANINE	245	0
	1	1	2	3	CANINE	270	0
	1	1	2	3	CANINE	295	-28
	1	1	2	3	MOLAR	0	27
	1	1	2	3	MOLAR	65	18
	1	1	2	3	MOLAR	90	11
	1	1	2	3	MOLAR	115	28
	1	1	2	3	MOLAR	180	-66
	1	1	2	3	MOLAR	245	15
	1	1	2	3	MOLAR	270	0
	1	1	2	3	MOLAR	295	0
	1	2	2	3	CANINE	0	2
	1	2	2	3	CANINE	65	-9
	1	2	2	3	CANINE	90	-6
	1	2	2	3	CANINE	115	-11
	1	2	2	3	CANINE	180	-16
	1	2	2	3	CANINE	245	13
	1	2	2	3	CANINE	270	0
	1	2	2	3	CANINE	295	4
	1	2	2	3	MOLAR	0	-47
	1	2	2	3	MOLAR	65	-32
	1	2	2	3	MOLAR	90	-1
	1	2	2	3	MOLAR	115	30
	1	2	2	3	MOLAR	180	-56
	1	2	2	3	MOLAR	245	-8
	1	2	2	3	MOLAR	270	-2
	1	2	2	3	MOLAR	295	-2
	1	3	2	3	CANINE	0	-28
	1	3	2	3	CANINE	65	-15
	1	3	2	3	CANINE	90	40
	1	3	2	3	CANINE	115	-15
	1	3	2	3	CANINE	180	-68
	1	3	2	3	CANINE	245	41
	1	3	2	3	CANINE	270	36
	1	3	2	3	CANINE	295	-10
	1	3	2	3	MOLAR	0	-78
	1	3	2	3	MOLAR	65	-38
	1	3	2	3	MOLAR	90	-4
	1	3	2	3	MOLAR	115	9
	1	3	2	3	MOLAR	180	-50
	1	3	2	3	MOLAR	245	29
	1	3	2	3	MOLAR	270	58
	1	3	2	3	MOLAR	295	45
	2	1	2	3	CANINE	0	-43
	2	1	2	3	CANINE	65	106
	2	1	2	3	CANINE	90	108
	2	1	2	3	CANINE	115	197
	2	1	2	3	CANINE	180	82
	2	1	2	3	CANINE	245	-99
	2	1	2	3	CANINE	270	-130
	2	1	2	3	CANINE	295	-126
	2	1	2	3	MOLAR	0	102
	2	1	2	3	MOLAR	65	194
	2	1	2	3	MOLAR	90	21
	2	1	2	3	MOLAR	115	16
	2	1	2	3	MOLAR	180	13
	2	1	2	3	MOLAR	245	-95
	2	1	2	3	MOLAR	270	-141
	2	1	2	3	MOLAR	295	-143
	2	2	2	3	CANINE	0	-57
	2	2	2	3	CANINE	65	193
	2	2	2	3	CANINE	90	165
	2	2	2	3	CANINE	115	201
	2	2	2	3	CANINE	180	67
	2	2	2	3	CANINE	245	-193
	2	2	2	3	CANINE	270	-194
	2	2	2	3	CANINE	295	-185
	2	2	2	3	MOLAR	0	43
	2	2	2	3	MOLAR	65	162
	2	2	2	3	MOLAR	90	160
	2	2	2	3	MOLAR	115	126
	2	2	2	3	MOLAR	180	3
	2	2	2	3	MOLAR	245	-137
	2	2	2	3	MOLAR	270	-146
	2	2	2	3	MOLAR	295	-161
	2	3	2	3	CANINE	0	-58
	2	3	2	3	CANINE	65	162
	2	3	2	3	CANINE	90	150
	2	3	2	3	CANINE	115	244
	2	3	2	3	CANINE	180	70
	2	3	2	3	CANINE	245	-191
	2	3	2	3	CANINE	270	-194
	2	3	2	3	CANINE	295	-185
	2	3	2	3	MOLAR	0	51
	2	3	2	3	MOLAR	65	123
	2	3	2	3	MOLAR	90	134
	2	3	2	3	MOLAR	115	105
	2	3	2	3	MOLAR	180	17
	2	3	2	3	MOLAR	245	-137
	2	3	2	3	MOLAR	270	-146
	2	3	2	3	MOLAR	295	-162
	1	1	2	4	CANINE	0	-24
	1	1	2	4	CANINE	65	-1
	1	1	2	4	CANINE	90	0
	1	1	2	4	CANINE	115	3
	1	1	2	4	CANINE	180	-120
	1	1	2	4	CANINE	245	0
	1	1	2	4	CANINE	270	0
	1	1	2	4	CANINE	295	-2
	1	1	2	4	MOLAR	0	5
	1	1	2	4	MOLAR	65	-4
	1	1	2	4	MOLAR	90	-1
	1	1	2	4	MOLAR	115	-54
	1	1	2	4	MOLAR	180	-79
	1	1	2	4	MOLAR	245	-98
	1	1	2	4	MOLAR	270	-23
	1	1	2	4	MOLAR	295	-8
	1	2	2	4	CANINE	0	27
	1	2	2	4	CANINE	65	-5
	1	2	2	4	CANINE	90	0
	1	2	2	4	CANINE	115	-13
	1	2	2	4	CANINE	180	-87
	1	2	2	4	CANINE	245	0
	1	2	2	4	CANINE	270	0
	1	2	2	4	CANINE	295	0
	1	2	2	4	MOLAR	0	-78
	1	2	2	4	MOLAR	65	-8
	1	2	2	4	MOLAR	90	-4
	1	2	2	4	MOLAR	115	-6
	1	2	2	4	MOLAR	180	-2
	1	2	2	4	MOLAR	245	-2
	1	2	2	4	MOLAR	270	-1
	1	2	2	4	MOLAR	295	-5
	1	3	2	4	CANINE	0	13
	1	3	2	4	CANINE	65	-14
	1	3	2	4	CANINE	90	34
	1	3	2	4	CANINE	115	-18
	1	3	2	4	CANINE	180	-76
	1	3	2	4	CANINE	245	7
	1	3	2	4	CANINE	270	0
	1	3	2	4	CANINE	295	0
	1	3	2	4	MOLAR	0	-93
	1	3	2	4	MOLAR	65	-9
	1	3	2	4	MOLAR	90	-5
	1	3	2	4	MOLAR	115	-6
	1	3	2	4	MOLAR	180	-15
	1	3	2	4	MOLAR	245	-4
	1	3	2	4	MOLAR	270	0
	1	3	2	4	MOLAR	295	-8
	2	1	2	4	CANINE	0	-68
	2	1	2	4	CANINE	65	251
	2	1	2	4	CANINE	90	99
	2	1	2	4	CANINE	115	0
	2	1	2	4	CANINE	180	115
	2	1	2	4	CANINE	245	-69
	2	1	2	4	CANINE	270	-1
	2	1	2	4	CANINE	295	-10
	2	1	2	4	MOLAR	0	96
	2	1	2	4	MOLAR	65	-3
	2	1	2	4	MOLAR	90	-2
	2	1	2	4	MOLAR	115	-1
	2	1	2	4	MOLAR	180	1
	2	1	2	4	MOLAR	245	-127
	2	1	2	4	MOLAR	270	-1
	2	1	2	4	MOLAR	295	-38
	2	2	2	4	CANINE	0	-131
	2	2	2	4	CANINE	65	225
	2	2	2	4	CANINE	90	116
	2	2	2	4	CANINE	115	113
	2	2	2	4	CANINE	180	71
	2	2	2	4	CANINE	245	-197
	2	2	2	4	CANINE	270	-197
	2	2	2	4	CANINE	295	-184
	2	2	2	4	MOLAR	0	40
	2	2	2	4	MOLAR	65	47
	2	2	2	4	MOLAR	90	11
	2	2	2	4	MOLAR	115	76
	2	2	2	4	MOLAR	180	-19
	2	2	2	4	MOLAR	245	-162
	2	2	2	4	MOLAR	270	-141
	2	2	2	4	MOLAR	295	-164
	2	3	2	4	CANINE	0	-135
	2	3	2	4	CANINE	65	191
	2	3	2	4	CANINE	90	128
	2	3	2	4	CANINE	115	218
	2	3	2	4	CANINE	180	73
	2	3	2	4	CANINE	245	-197
	2	3	2	4	CANINE	270	-197
	2	3	2	4	CANINE	295	-184
	2	3	2	4	MOLAR	0	58
	2	3	2	4	MOLAR	65	98
	2	3	2	4	MOLAR	90	24
	2	3	2	4	MOLAR	115	163
	2	3	2	4	MOLAR	180	3
	2	3	2	4	MOLAR	245	-162
	2	3	2	4	MOLAR	270	-186
	2	3	2	4	MOLAR	295	-167
	1	1	3	1	CANINE	0	-28
	1	1	3	1	CANINE	65	104
	1	1	3	1	CANINE	90	95
	1	1	3	1	CANINE	115	99
	1	1	3	1	CANINE	180	-78
	1	1	3	1	CANINE	245	154
	1	1	3	1	CANINE	270	167
	1	1	3	1	CANINE	295	134
	1	1	3	1	MOLAR	0	-60
	1	1	3	1	MOLAR	65	64
	1	1	3	1	MOLAR	90	82
	1	1	3	1	MOLAR	115	52
	1	1	3	1	MOLAR	180	-114
	1	1	3	1	MOLAR	245	168
	1	1	3	1	MOLAR	270	199
	1	1	3	1	MOLAR	295	93
	1	2	3	1	CANINE	0	6
	1	2	3	1	CANINE	65	41
	1	2	3	1	CANINE	90	105
	1	2	3	1	CANINE	115	77
	1	2	3	1	CANINE	180	-13
	1	2	3	1	CANINE	245	69
	1	2	3	1	CANINE	270	81
	1	2	3	1	CANINE	295	88
	1	2	3	1	MOLAR	0	-53
	1	2	3	1	MOLAR	65	23
	1	2	3	1	MOLAR	90	55
	1	2	3	1	MOLAR	115	44
	1	2	3	1	MOLAR	180	-47
	1	2	3	1	MOLAR	245	35
	1	2	3	1	MOLAR	270	69
	1	2	3	1	MOLAR	295	71
	1	3	3	1	CANINE	0	-17
	1	3	3	1	CANINE	65	46
	1	3	3	1	CANINE	90	64
	1	3	3	1	CANINE	115	57
	1	3	3	1	CANINE	180	11
	1	3	3	1	CANINE	245	69
	1	3	3	1	CANINE	270	81
	1	3	3	1	CANINE	295	88
	1	3	3	1	MOLAR	0	-46
	1	3	3	1	MOLAR	65	6
	1	3	3	1	MOLAR	90	58
	1	3	3	1	MOLAR	115	41
	1	3	3	1	MOLAR	180	8
	1	3	3	1	MOLAR	245	26
	1	3	3	1	MOLAR	270	69
	1	3	3	1	MOLAR	295	66
	2	1	3	1	CANINE	0	-95
	2	1	3	1	CANINE	65	134
	2	1	3	1	CANINE	90	248
	2	1	3	1	CANINE	115	246
	2	1	3	1	CANINE	180	-92
	2	1	3	1	CANINE	245	47
	2	1	3	1	CANINE	270	202
	2	1	3	1	CANINE	295	163
	2	1	3	1	MOLAR	0	-100
	2	1	3	1	MOLAR	65	3
	2	1	3	1	MOLAR	90	175
	2	1	3	1	MOLAR	115	199
	2	1	3	1	MOLAR	180	-81
	2	1	3	1	MOLAR	245	38
	2	1	3	1	MOLAR	270	78
	2	1	3	1	MOLAR	295	24
	2	2	3	1	CANINE	0	-24
	2	2	3	1	CANINE	65	179
	2	2	3	1	CANINE	90	232
	2	2	3	1	CANINE	115	174
	2	2	3	1	CANINE	180	-9
	2	2	3	1	CANINE	245	90
	2	2	3	1	CANINE	270	124
	2	2	3	1	CANINE	295	126
	2	2	3	1	MOLAR	0	-32
	2	2	3	1	MOLAR	65	14
	2	2	3	1	MOLAR	90	-2
	2	2	3	1	MOLAR	115	24
	2	2	3	1	MOLAR	180	-97
	2	2	3	1	MOLAR	245	99
	2	2	3	1	MOLAR	270	125
	2	2	3	1	MOLAR	295	80
	2	3	3	1	CANINE	0	17
	2	3	3	1	CANINE	65	273
	2	3	3	1	CANINE	90	223
	2	3	3	1	CANINE	115	88
	2	3	3	1	CANINE	180	22
	2	3	3	1	CANINE	245	70
	2	3	3	1	CANINE	270	5
	2	3	3	1	CANINE	295	117
	2	3	3	1	MOLAR	0	81
	2	3	3	1	MOLAR	65	101
	2	3	3	1	MOLAR	90	89
	2	3	3	1	MOLAR	115	54
	2	3	3	1	MOLAR	180	-30
	2	3	3	1	MOLAR	245	63
	2	3	3	1	MOLAR	270	106
	2	3	3	1	MOLAR	295	95
	1	1	3	2	CANINE	0	17
	1	1	3	2	CANINE	65	29
	1	1	3	2	CANINE	90	19
	1	1	3	2	CANINE	115	27
	1	1	3	2	CANINE	180	-56
	1	1	3	2	CANINE	245	120
	1	1	3	2	CANINE	270	29
	1	1	3	2	CANINE	295	104
	1	1	3	2	MOLAR	0	-86
	1	1	3	2	MOLAR	65	2
	1	1	3	2	MOLAR	90	73
	1	1	3	2	MOLAR	115	139
	1	1	3	2	MOLAR	180	-52
	1	1	3	2	MOLAR	245	43
	1	1	3	2	MOLAR	270	70
	1	1	3	2	MOLAR	295	128
	1	2	3	2	CANINE	0	43
	1	2	3	2	CANINE	65	22
	1	2	3	2	CANINE	90	28
	1	2	3	2	CANINE	115	7
	1	2	3	2	CANINE	180	-65
	1	2	3	2	CANINE	245	53
	1	2	3	2	CANINE	270	97
	1	2	3	2	CANINE	295	115
	1	2	3	2	MOLAR	0	-36
	1	2	3	2	MOLAR	65	10
	1	2	3	2	MOLAR	90	37
	1	2	3	2	MOLAR	115	63
	1	2	3	2	MOLAR	180	-70
	1	2	3	2	MOLAR	245	49
	1	2	3	2	MOLAR	270	75
	1	2	3	2	MOLAR	295	45
	1	3	3	2	CANINE	0	32
	1	3	3	2	CANINE	65	16
	1	3	3	2	CANINE	90	24
	1	3	3	2	CANINE	115	-2
	1	3	3	2	CANINE	180	-7
	1	3	3	2	CANINE	245	34
	1	3	3	2	CANINE	270	69
	1	3	3	2	CANINE	295	70
	1	3	3	2	MOLAR	0	-1
	1	3	3	2	MOLAR	65	0
	1	3	3	2	MOLAR	90	23
	1	3	3	2	MOLAR	115	48
	1	3	3	2	MOLAR	180	9
	1	3	3	2	MOLAR	245	45
	1	3	3	2	MOLAR	270	58
	1	3	3	2	MOLAR	295	62
	2	1	3	2	CANINE	0	-59
	2	1	3	2	CANINE	65	183
	2	1	3	2	CANINE	90	57
	2	1	3	2	CANINE	115	124
	2	1	3	2	CANINE	180	-62
	2	1	3	2	CANINE	245	151
	2	1	3	2	CANINE	270	136
	2	1	3	2	CANINE	295	122
	2	1	3	2	MOLAR	0	-58
	2	1	3	2	MOLAR	65	188
	2	1	3	2	MOLAR	90	141
	2	1	3	2	MOLAR	115	206
	2	1	3	2	MOLAR	180	-34
	2	1	3	2	MOLAR	245	229
	2	1	3	2	MOLAR	270	192
	2	1	3	2	MOLAR	295	201
	2	2	3	2	CANINE	0	-23
	2	2	3	2	CANINE	65	177
	2	2	3	2	CANINE	90	157
	2	2	3	2	CANINE	115	211
	2	2	3	2	CANINE	180	2
	2	2	3	2	CANINE	245	99
	2	2	3	2	CANINE	270	86
	2	2	3	2	CANINE	295	104
	2	2	3	2	MOLAR	0	-19
	2	2	3	2	MOLAR	65	64
	2	2	3	2	MOLAR	90	137
	2	2	3	2	MOLAR	115	121
	2	2	3	2	MOLAR	180	-68
	2	2	3	2	MOLAR	245	87
	2	2	3	2	MOLAR	270	56
	2	2	3	2	MOLAR	295	142
	2	3	3	2	CANINE	0	16
	2	3	3	2	CANINE	65	168
	2	3	3	2	CANINE	90	148
	2	3	3	2	CANINE	115	146
	2	3	3	2	CANINE	180	11
	2	3	3	2	CANINE	245	80
	2	3	3	2	CANINE	270	82
	2	3	3	2	CANINE	295	92
	2	3	3	2	MOLAR	0	-10
	2	3	3	2	MOLAR	65	64
	2	3	3	2	MOLAR	90	118
	2	3	3	2	MOLAR	115	104
	2	3	3	2	MOLAR	180	-11
	2	3	3	2	MOLAR	245	45
	2	3	3	2	MOLAR	270	34
	2	3	3	2	MOLAR	295	66
	1	1	3	3	CANINE	0	63
	1	1	3	3	CANINE	65	-3
	1	1	3	3	CANINE	90	1
	1	1	3	3	CANINE	115	2
	1	1	3	3	CANINE	180	-66
	1	1	3	3	CANINE	245	0
	1	1	3	3	CANINE	270	6
	1	1	3	3	CANINE	295	-16
	1	1	3	3	MOLAR	0	4
	1	1	3	3	MOLAR	65	37
	1	1	3	3	MOLAR	90	-5
	1	1	3	3	MOLAR	115	5
	1	1	3	3	MOLAR	180	-55
	1	1	3	3	MOLAR	245	1
	1	1	3	3	MOLAR	270	0
	1	1	3	3	MOLAR	295	0
	1	2	3	3	CANINE	0	-2
	1	2	3	3	CANINE	65	9
	1	2	3	3	CANINE	90	13
	1	2	3	3	CANINE	115	3
	1	2	3	3	CANINE	180	-29
	1	2	3	3	CANINE	245	-11
	1	2	3	3	CANINE	270	13
	1	2	3	3	CANINE	295	14
	1	2	3	3	MOLAR	0	-25
	1	2	3	3	MOLAR	65	-11
	1	2	3	3	MOLAR	90	13
	1	2	3	3	MOLAR	115	19
	1	2	3	3	MOLAR	180	-36
	1	2	3	3	MOLAR	245	22
	1	2	3	3	MOLAR	270	6
	1	2	3	3	MOLAR	295	23
	1	3	3	3	CANINE	0	-6
	1	3	3	3	CANINE	65	2
	1	3	3	3	CANINE	90	8
	1	3	3	3	CANINE	115	0
	1	3	3	3	CANINE	180	-39
	1	3	3	3	CANINE	245	60
	1	3	3	3	CANINE	270	69
	1	3	3	3	CANINE	295	27
	1	3	3	3	MOLAR	0	-48
	1	3	3	3	MOLAR	65	-17
	1	3	3	3	MOLAR	90	12
	1	3	3	3	MOLAR	115	1
	1	3	3	3	MOLAR	180	-33
	1	3	3	3	MOLAR	245	57
	1	3	3	3	MOLAR	270	116
	1	3	3	3	MOLAR	295	60
	2	1	3	3	CANINE	0	1
	2	1	3	3	CANINE	65	0
	2	1	3	3	CANINE	90	6
	2	1	3	3	CANINE	115	21
	2	1	3	3	CANINE	180	67
	2	1	3	3	CANINE	245	-99
	2	1	3	3	CANINE	270	-128
	2	1	3	3	CANINE	295	-117
	2	1	3	3	MOLAR	0	-68
	2	1	3	3	MOLAR	65	25
	2	1	3	3	MOLAR	90	48
	2	1	3	3	MOLAR	115	29
	2	1	3	3	MOLAR	180	-22
	2	1	3	3	MOLAR	245	-78
	2	1	3	3	MOLAR	270	-141
	2	1	3	3	MOLAR	295	-142
	2	2	3	3	CANINE	0	-3
	2	2	3	3	CANINE	65	14
	2	2	3	3	CANINE	90	15
	2	2	3	3	CANINE	115	27
	2	2	3	3	CANINE	180	18
	2	2	3	3	CANINE	245	55
	2	2	3	3	CANINE	270	-17
	2	2	3	3	CANINE	295	68
	2	2	3	3	MOLAR	0	-21
	2	2	3	3	MOLAR	65	131
	2	2	3	3	MOLAR	90	166
	2	2	3	3	MOLAR	115	182
	2	2	3	3	MOLAR	180	-55
	2	2	3	3	MOLAR	245	27
	2	2	3	3	MOLAR	270	-72
	2	2	3	3	MOLAR	295	17
	2	3	3	3	CANINE	0	23
	2	3	3	3	CANINE	65	20
	2	3	3	3	CANINE	90	13
	2	3	3	3	CANINE	115	30
	2	3	3	3	CANINE	180	30
	2	3	3	3	CANINE	245	61
	2	3	3	3	CANINE	270	61
	2	3	3	3	CANINE	295	70
	2	3	3	3	MOLAR	0	-2
	2	3	3	3	MOLAR	65	118
	2	3	3	3	MOLAR	90	158
	2	3	3	3	MOLAR	115	201
	2	3	3	3	MOLAR	180	-43
	2	3	3	3	MOLAR	245	110
	2	3	3	3	MOLAR	270	64
	2	3	3	3	MOLAR	295	87
	1	1	3	4	CANINE	0	-3
	1	1	3	4	CANINE	65	-1
	1	1	3	4	CANINE	90	1
	1	1	3	4	CANINE	115	-5
	1	1	3	4	CANINE	180	-31
	1	1	3	4	CANINE	245	1
	1	1	3	4	CANINE	270	4
	1	1	3	4	CANINE	295	1
	1	1	3	4	MOLAR	0	24
	1	1	3	4	MOLAR	65	1
	1	1	3	4	MOLAR	90	-1
	1	1	3	4	MOLAR	115	-44
	1	1	3	4	MOLAR	180	-48
	1	1	3	4	MOLAR	245	-98
	1	1	3	4	MOLAR	270	-23
	1	1	3	4	MOLAR	295	-3
	1	2	3	4	CANINE	0	16
	1	2	3	4	CANINE	65	6
	1	2	3	4	CANINE	90	14
	1	2	3	4	CANINE	115	-2
	1	2	3	4	CANINE	180	-29
	1	2	3	4	CANINE	245	8
	1	2	3	4	CANINE	270	10
	1	2	3	4	CANINE	295	11
	1	2	3	4	MOLAR	0	-23
	1	2	3	4	MOLAR	65	7
	1	2	3	4	MOLAR	90	7
	1	2	3	4	MOLAR	115	13
	1	2	3	4	MOLAR	180	24
	1	2	3	4	MOLAR	245	2
	1	2	3	4	MOLAR	270	1
	1	2	3	4	MOLAR	295	1
	1	3	3	4	CANINE	0	10
	1	3	3	4	CANINE	65	-1
	1	3	3	4	CANINE	90	7
	1	3	3	4	CANINE	115	-2
	1	3	3	4	CANINE	180	-52
	1	3	3	4	CANINE	245	9
	1	3	3	4	CANINE	270	69
	1	3	3	4	CANINE	295	47
	1	3	3	4	MOLAR	0	-54
	1	3	3	4	MOLAR	65	4
	1	3	3	4	MOLAR	90	9
	1	3	3	4	MOLAR	115	10
	1	3	3	4	MOLAR	180	6
	1	3	3	4	MOLAR	245	11
	1	3	3	4	MOLAR	270	78
	1	3	3	4	MOLAR	295	3
	2	1	3	4	CANINE	0	70
	2	1	3	4	CANINE	65	4
	2	1	3	4	CANINE	90	13
	2	1	3	4	CANINE	115	3
	2	1	3	4	CANINE	180	-42
	2	1	3	4	CANINE	245	-69
	2	1	3	4	CANINE	270	-1
	2	1	3	4	CANINE	295	-10
	2	1	3	4	MOLAR	0	-85
	2	1	3	4	MOLAR	65	5
	2	1	3	4	MOLAR	90	26
	2	1	3	4	MOLAR	115	18
	2	1	3	4	MOLAR	180	-16
	2	1	3	4	MOLAR	245	-115
	2	1	3	4	MOLAR	270	-1
	2	1	3	4	MOLAR	295	-38
	2	2	3	4	CANINE	0	64
	2	2	3	4	CANINE	65	36
	2	2	3	4	CANINE	90	8
	2	2	3	4	CANINE	115	13
	2	2	3	4	CANINE	180	-42
	2	2	3	4	CANINE	245	-197
	2	2	3	4	CANINE	270	-196
	2	2	3	4	CANINE	295	-182
	2	2	3	4	MOLAR	0	-23
	2	2	3	4	MOLAR	65	9
	2	2	3	4	MOLAR	90	17
	2	2	3	4	MOLAR	115	49
	2	2	3	4	MOLAR	180	-68
	2	2	3	4	MOLAR	245	-151
	2	2	3	4	MOLAR	270	-133
	2	2	3	4	MOLAR	295	-160
	2	3	3	4	CANINE	0	51
	2	3	3	4	CANINE	65	29
	2	3	3	4	CANINE	90	7
	2	3	3	4	CANINE	115	10
	2	3	3	4	CANINE	180	35
	2	3	3	4	CANINE	245	-81
	2	3	3	4	CANINE	270	-189
	2	3	3	4	CANINE	295	-177
	2	3	3	4	MOLAR	0	-16
	2	3	3	4	MOLAR	65	7
	2	3	3	4	MOLAR	90	15
	2	3	3	4	MOLAR	115	44
	2	3	3	4	MOLAR	180	-23
	2	3	3	4	MOLAR	245	-149
	2	3	3	4	MOLAR	270	-171
	2	3	3	4	MOLAR	295	-151
	1	1	4	1	CANINE	0	20
	1	1	4	1	CANINE	65	91
	1	1	4	1	CANINE	90	145
	1	1	4	1	CANINE	115	130
	1	1	4	1	CANINE	180	-26
	1	1	4	1	CANINE	245	5
	1	1	4	1	CANINE	270	144
	1	1	4	1	CANINE	295	123
	1	1	4	1	MOLAR	0	-81
	1	1	4	1	MOLAR	65	31
	1	1	4	1	MOLAR	90	121
	1	1	4	1	MOLAR	115	59
	1	1	4	1	MOLAR	180	-19
	1	1	4	1	MOLAR	245	178
	1	1	4	1	MOLAR	270	233
	1	1	4	1	MOLAR	295	135
	1	2	4	1	CANINE	0	54
	1	2	4	1	CANINE	65	108
	1	2	4	1	CANINE	90	105
	1	2	4	1	CANINE	115	87
	1	2	4	1	CANINE	180	-29
	1	2	4	1	CANINE	245	81
	1	2	4	1	CANINE	270	81
	1	2	4	1	CANINE	295	69
	1	2	4	1	MOLAR	0	-75
	1	2	4	1	MOLAR	65	31
	1	2	4	1	MOLAR	90	71
	1	2	4	1	MOLAR	115	56
	1	2	4	1	MOLAR	180	-44
	1	2	4	1	MOLAR	245	78
	1	2	4	1	MOLAR	270	103
	1	2	4	1	MOLAR	295	121
	1	3	4	1	CANINE	0	87
	1	3	4	1	CANINE	65	101
	1	3	4	1	CANINE	90	105
	1	3	4	1	CANINE	115	76
	1	3	4	1	CANINE	180	11
	1	3	4	1	CANINE	245	72
	1	3	4	1	CANINE	270	80
	1	3	4	1	CANINE	295	52
	1	3	4	1	MOLAR	0	69
	1	3	4	1	MOLAR	65	119
	1	3	4	1	MOLAR	90	147
	1	3	4	1	MOLAR	115	119
	1	3	4	1	MOLAR	180	130
	1	3	4	1	MOLAR	245	71
	1	3	4	1	MOLAR	270	103
	1	3	4	1	MOLAR	295	121
	2	1	4	1	CANINE	0	-116
	2	1	4	1	CANINE	65	225
	2	1	4	1	CANINE	90	128
	2	1	4	1	CANINE	115	199
	2	1	4	1	CANINE	180	-105
	2	1	4	1	CANINE	245	187
	2	1	4	1	CANINE	270	234
	2	1	4	1	CANINE	295	84
	2	1	4	1	MOLAR	0	-19
	2	1	4	1	MOLAR	65	163
	2	1	4	1	MOLAR	90	81
	2	1	4	1	MOLAR	115	72
	2	1	4	1	MOLAR	180	78
	2	1	4	1	MOLAR	245	-9
	2	1	4	1	MOLAR	270	197
	2	1	4	1	MOLAR	295	177
	2	2	4	1	CANINE	0	-6
	2	2	4	1	CANINE	65	164
	2	2	4	1	CANINE	90	179
	2	2	4	1	CANINE	115	184
	2	2	4	1	CANINE	180	13
	2	2	4	1	CANINE	245	100
	2	2	4	1	CANINE	270	124
	2	2	4	1	CANINE	295	66
	2	2	4	1	MOLAR	0	0
	2	2	4	1	MOLAR	65	8
	2	2	4	1	MOLAR	90	24
	2	2	4	1	MOLAR	115	32
	2	2	4	1	MOLAR	180	-7
	2	2	4	1	MOLAR	245	24
	2	2	4	1	MOLAR	270	149
	2	2	4	1	MOLAR	295	155
	2	3	4	1	CANINE	0	0
	2	3	4	1	CANINE	65	145
	2	3	4	1	CANINE	90	202
	2	3	4	1	CANINE	115	120
	2	3	4	1	CANINE	180	16
	2	3	4	1	CANINE	245	82
	2	3	4	1	CANINE	270	114
	2	3	4	1	CANINE	295	77
	2	3	4	1	MOLAR	0	-27
	2	3	4	1	MOLAR	65	-3
	2	3	4	1	MOLAR	90	7
	2	3	4	1	MOLAR	115	25
	2	3	4	1	MOLAR	180	-18
	2	3	4	1	MOLAR	245	73
	2	3	4	1	MOLAR	270	143
	2	3	4	1	MOLAR	295	148
	1	1	4	2	CANINE	0	0
	1	1	4	2	CANINE	65	88
	1	1	4	2	CANINE	90	27
	1	1	4	2	CANINE	115	28
	1	1	4	2	CANINE	180	-42
	1	1	4	2	CANINE	245	36
	1	1	4	2	CANINE	270	85
	1	1	4	2	CANINE	295	90
	1	1	4	2	MOLAR	0	-77
	1	1	4	2	MOLAR	65	55
	1	1	4	2	MOLAR	90	23
	1	1	4	2	MOLAR	115	102
	1	1	4	2	MOLAR	180	4
	1	1	4	2	MOLAR	245	208
	1	1	4	2	MOLAR	270	197
	1	1	4	2	MOLAR	295	127
	1	2	4	2	CANINE	0	29
	1	2	4	2	CANINE	65	61
	1	2	4	2	CANINE	90	9
	1	2	4	2	CANINE	115	23
	1	2	4	2	CANINE	180	-90
	1	2	4	2	CANINE	245	55
	1	2	4	2	CANINE	270	101
	1	2	4	2	CANINE	295	94
	1	2	4	2	MOLAR	0	-79
	1	2	4	2	MOLAR	65	25
	1	2	4	2	MOLAR	90	26
	1	2	4	2	MOLAR	115	49
	1	2	4	2	MOLAR	180	-88
	1	2	4	2	MOLAR	245	67
	1	2	4	2	MOLAR	270	79
	1	2	4	2	MOLAR	295	29
	1	3	4	2	CANINE	0	1
	1	3	4	2	CANINE	65	97
	1	3	4	2	CANINE	90	112
	1	3	4	2	CANINE	115	18
	1	3	4	2	CANINE	180	-27
	1	3	4	2	CANINE	245	33
	1	3	4	2	CANINE	270	69
	1	3	4	2	CANINE	295	40
	1	3	4	2	MOLAR	0	126
	1	3	4	2	MOLAR	65	84
	1	3	4	2	MOLAR	90	101
	1	3	4	2	MOLAR	115	70
	1	3	4	2	MOLAR	180	2
	1	3	4	2	MOLAR	245	41
	1	3	4	2	MOLAR	270	57
	1	3	4	2	MOLAR	295	51
	2	1	4	2	CANINE	0	-46
	2	1	4	2	CANINE	65	27
	2	1	4	2	CANINE	90	10
	2	1	4	2	CANINE	115	17
	2	1	4	2	CANINE	180	-87
	2	1	4	2	CANINE	245	10
	2	1	4	2	CANINE	270	220
	2	1	4	2	CANINE	295	144
	2	1	4	2	MOLAR	0	-37
	2	1	4	2	MOLAR	65	51
	2	1	4	2	MOLAR	90	22
	2	1	4	2	MOLAR	115	22
	2	1	4	2	MOLAR	180	60
	2	1	4	2	MOLAR	245	15
	2	1	4	2	MOLAR	270	95
	2	1	4	2	MOLAR	295	106
	2	2	4	2	CANINE	0	-9
	2	2	4	2	CANINE	65	71
	2	2	4	2	CANINE	90	14
	2	2	4	2	CANINE	115	52
	2	2	4	2	CANINE	180	4
	2	2	4	2	CANINE	245	73
	2	2	4	2	CANINE	270	93
	2	2	4	2	CANINE	295	114
	2	2	4	2	MOLAR	0	-13
	2	2	4	2	MOLAR	65	126
	2	2	4	2	MOLAR	90	143
	2	2	4	2	MOLAR	115	134
	2	2	4	2	MOLAR	180	-15
	2	2	4	2	MOLAR	245	49
	2	2	4	2	MOLAR	270	61
	2	2	4	2	MOLAR	295	105
	2	3	4	2	CANINE	0	10
	2	3	4	2	CANINE	65	87
	2	3	4	2	CANINE	90	20
	2	3	4	2	CANINE	115	46
	2	3	4	2	CANINE	180	-6
	2	3	4	2	CANINE	245	55
	2	3	4	2	CANINE	270	92
	2	3	4	2	CANINE	295	89
	2	3	4	2	MOLAR	0	-30
	2	3	4	2	MOLAR	65	106
	2	3	4	2	MOLAR	90	123
	2	3	4	2	MOLAR	115	133
	2	3	4	2	MOLAR	180	-28
	2	3	4	2	MOLAR	245	34
	2	3	4	2	MOLAR	270	36
	2	3	4	2	MOLAR	295	62
	1	1	4	3	CANINE	0	94
	1	1	4	3	CANINE	65	-3
	1	1	4	3	CANINE	90	0
	1	1	4	3	CANINE	115	0
	1	1	4	3	CANINE	180	-39
	1	1	4	3	CANINE	245	0
	1	1	4	3	CANINE	270	0
	1	1	4	3	CANINE	295	-28
	1	1	4	3	MOLAR	0	-44
	1	1	4	3	MOLAR	65	25
	1	1	4	3	MOLAR	90	-6
	1	1	4	3	MOLAR	115	-4
	1	1	4	3	MOLAR	180	-63
	1	1	4	3	MOLAR	245	10
	1	1	4	3	MOLAR	270	0
	1	1	4	3	MOLAR	295	16
	1	2	4	3	CANINE	0	3
	1	2	4	3	CANINE	65	79
	1	2	4	3	CANINE	90	-6
	1	2	4	3	CANINE	115	-6
	1	2	4	3	CANINE	180	-33
	1	2	4	3	CANINE	245	-16
	1	2	4	3	CANINE	270	0
	1	2	4	3	CANINE	295	1
	1	2	4	3	MOLAR	0	-74
	1	2	4	3	MOLAR	65	-28
	1	2	4	3	MOLAR	90	-11
	1	2	4	3	MOLAR	115	-5
	1	2	4	3	MOLAR	180	5
	1	2	4	3	MOLAR	245	49
	1	2	4	3	MOLAR	270	9
	1	2	4	3	MOLAR	295	84
	1	3	4	3	CANINE	0	-30
	1	3	4	3	CANINE	65	33
	1	3	4	3	CANINE	90	-10
	1	3	4	3	CANINE	115	7
	1	3	4	3	CANINE	180	-70
	1	3	4	3	CANINE	245	61
	1	3	4	3	CANINE	270	13
	1	3	4	3	CANINE	295	-17
	1	3	4	3	MOLAR	0	-79
	1	3	4	3	MOLAR	65	126
	1	3	4	3	MOLAR	90	34
	1	3	4	3	MOLAR	115	-12
	1	3	4	3	MOLAR	180	-37
	1	3	4	3	MOLAR	245	25
	1	3	4	3	MOLAR	270	95
	1	3	4	3	MOLAR	295	57
	2	1	4	3	CANINE	0	-30
	2	1	4	3	CANINE	65	-5
	2	1	4	3	CANINE	90	6
	2	1	4	3	CANINE	115	4
	2	1	4	3	CANINE	180	27
	2	1	4	3	CANINE	245	-57
	2	1	4	3	CANINE	270	-96
	2	1	4	3	CANINE	295	-83
	2	1	4	3	MOLAR	0	-12
	2	1	4	3	MOLAR	65	16
	2	1	4	3	MOLAR	90	5
	2	1	4	3	MOLAR	115	8
	2	1	4	3	MOLAR	180	119
	2	1	4	3	MOLAR	245	131
	2	1	4	3	MOLAR	270	41
	2	1	4	3	MOLAR	295	112
	2	2	4	3	CANINE	0	12
	2	2	4	3	CANINE	65	0
	2	2	4	3	CANINE	90	4
	2	2	4	3	CANINE	115	11
	2	2	4	3	CANINE	180	11
	2	2	4	3	CANINE	245	59
	2	2	4	3	CANINE	270	47
	2	2	4	3	CANINE	295	41
	2	2	4	3	MOLAR	0	-2
	2	2	4	3	MOLAR	65	18
	2	2	4	3	MOLAR	90	8
	2	2	4	3	MOLAR	115	15
	2	2	4	3	MOLAR	180	-25
	2	2	4	3	MOLAR	245	54
	2	2	4	3	MOLAR	270	59
	2	2	4	3	MOLAR	295	65
	2	3	4	3	CANINE	0	13
	2	3	4	3	CANINE	65	-1
	2	3	4	3	CANINE	90	4
	2	3	4	3	CANINE	115	14
	2	3	4	3	CANINE	180	0
	2	3	4	3	CANINE	245	59
	2	3	4	3	CANINE	270	54
	2	3	4	3	CANINE	295	49
	2	3	4	3	MOLAR	0	-20
	2	3	4	3	MOLAR	65	18
	2	3	4	3	MOLAR	90	7
	2	3	4	3	MOLAR	115	17
	2	3	4	3	MOLAR	180	-45
	2	3	4	3	MOLAR	245	47
	2	3	4	3	MOLAR	270	59
	2	3	4	3	MOLAR	295	42
	1	1	4	4	CANINE	0	31
	1	1	4	4	CANINE	65	-1
	1	1	4	4	CANINE	90	0
	1	1	4	4	CANINE	115	-1
	1	1	4	4	CANINE	180	4
	1	1	4	4	CANINE	245	0
	1	1	4	4	CANINE	270	0
	1	1	4	4	CANINE	295	-2
	1	1	4	4	MOLAR	0	29
	1	1	4	4	MOLAR	65	-4
	1	1	4	4	MOLAR	90	-1
	1	1	4	4	MOLAR	115	-54
	1	1	4	4	MOLAR	180	-83
	1	1	4	4	MOLAR	245	-98
	1	1	4	4	MOLAR	270	55
	1	1	4	4	MOLAR	295	-8
	1	2	4	4	CANINE	0	44
	1	2	4	4	CANINE	65	59
	1	2	4	4	CANINE	90	0
	1	2	4	4	CANINE	115	-21
	1	2	4	4	CANINE	180	-34
	1	2	4	4	CANINE	245	0
	1	2	4	4	CANINE	270	0
	1	2	4	4	CANINE	295	0
	1	2	4	4	MOLAR	0	-59
	1	2	4	4	MOLAR	65	-8
	1	2	4	4	MOLAR	90	60
	1	2	4	4	MOLAR	115	106
	1	2	4	4	MOLAR	180	-8
	1	2	4	4	MOLAR	245	-2
	1	2	4	4	MOLAR	270	-1
	1	2	4	4	MOLAR	295	-5
	1	3	4	4	CANINE	0	31
	1	3	4	4	CANINE	65	2
	1	3	4	4	CANINE	90	-6
	1	3	4	4	CANINE	115	-18
	1	3	4	4	CANINE	180	-68
	1	3	4	4	CANINE	245	0
	1	3	4	4	CANINE	270	68
	1	3	4	4	CANINE	295	0
	1	3	4	4	MOLAR	0	-65
	1	3	4	4	MOLAR	65	-9
	1	3	4	4	MOLAR	90	-5
	1	3	4	4	MOLAR	115	-6
	1	3	4	4	MOLAR	180	-9
	1	3	4	4	MOLAR	245	56
	1	3	4	4	MOLAR	270	0
	1	3	4	4	MOLAR	295	18
	2	1	4	4	CANINE	0	-1
	2	1	4	4	CANINE	65	-1
	2	1	4	4	CANINE	90	5
	2	1	4	4	CANINE	115	0
	2	1	4	4	CANINE	180	-69
	2	1	4	4	CANINE	245	-69
	2	1	4	4	CANINE	270	0
	2	1	4	4	CANINE	295	-7
	2	1	4	4	MOLAR	0	28
	2	1	4	4	MOLAR	65	1
	2	1	4	4	MOLAR	90	0
	2	1	4	4	MOLAR	115	1
	2	1	4	4	MOLAR	180	79
	2	1	4	4	MOLAR	245	-113
	2	1	4	4	MOLAR	270	-1
	2	1	4	4	MOLAR	295	-32
	2	2	4	4	CANINE	0	28
	2	2	4	4	CANINE	65	6
	2	2	4	4	CANINE	90	2
	2	2	4	4	CANINE	115	4
	2	2	4	4	CANINE	180	-51
	2	2	4	4	CANINE	245	-130
	2	2	4	4	CANINE	270	-179
	2	2	4	4	CANINE	295	-21
	2	2	4	4	MOLAR	0	6
	2	2	4	4	MOLAR	65	1
	2	2	4	4	MOLAR	90	1
	2	2	4	4	MOLAR	115	4
	2	2	4	4	MOLAR	180	-31
	2	2	4	4	MOLAR	245	4
	2	2	4	4	MOLAR	270	-115
	2	2	4	4	MOLAR	295	-30
	2	3	4	4	CANINE	0	43
	2	3	4	4	CANINE	65	3
	2	3	4	4	CANINE	90	1
	2	3	4	4	CANINE	115	4
	2	3	4	4	CANINE	180	-8
	2	3	4	4	CANINE	245	58
	2	3	4	4	CANINE	270	11
	2	3	4	4	CANINE	295	71
	2	3	4	4	MOLAR	0	-13
	2	3	4	4	MOLAR	65	3
	2	3	4	4	MOLAR	90	-1
	2	3	4	4	MOLAR	115	2
	2	3	4	4	MOLAR	180	-51
	2	3	4	4	MOLAR	245	79
	2	3	4	4	MOLAR	270	-5
	2	3	4	4	MOLAR	295	65
	1	1	5	1	CANINE	0	-1
	1	1	5	1	CANINE	65	72
	1	1	5	1	CANINE	90	100
	1	1	5	1	CANINE	115	128
	1	1	5	1	CANINE	180	-140
	1	1	5	1	CANINE	245	53
	1	1	5	1	CANINE	270	95
	1	1	5	1	CANINE	295	125
	1	1	5	1	MOLAR	0	-97
	1	1	5	1	MOLAR	65	88
	1	1	5	1	MOLAR	90	35
	1	1	5	1	MOLAR	115	92
	1	1	5	1	MOLAR	180	-118
	1	1	5	1	MOLAR	245	196
	1	1	5	1	MOLAR	270	233
	1	1	5	1	MOLAR	295	135
	1	2	5	1	CANINE	0	10
	1	2	5	1	CANINE	65	35
	1	2	5	1	CANINE	90	73
	1	2	5	1	CANINE	115	84
	1	2	5	1	CANINE	180	-31
	1	2	5	1	CANINE	245	60
	1	2	5	1	CANINE	270	79
	1	2	5	1	CANINE	295	38
	1	2	5	1	MOLAR	0	-78
	1	2	5	1	MOLAR	65	84
	1	2	5	1	MOLAR	90	73
	1	2	5	1	MOLAR	115	74
	1	2	5	1	MOLAR	180	-50
	1	2	5	1	MOLAR	245	47
	1	2	5	1	MOLAR	270	103
	1	2	5	1	MOLAR	295	102
	1	3	5	1	CANINE	0	87
	1	3	5	1	CANINE	65	101
	1	3	5	1	CANINE	90	105
	1	3	5	1	CANINE	115	76
	1	3	5	1	CANINE	180	80
	1	3	5	1	CANINE	245	68
	1	3	5	1	CANINE	270	80
	1	3	5	1	CANINE	295	49
	1	3	5	1	MOLAR	0	69
	1	3	5	1	MOLAR	65	119
	1	3	5	1	MOLAR	90	147
	1	3	5	1	MOLAR	115	119
	1	3	5	1	MOLAR	180	130
	1	3	5	1	MOLAR	245	69
	1	3	5	1	MOLAR	270	103
	1	3	5	1	MOLAR	295	115
	2	1	5	1	CANINE	0	-114
	2	1	5	1	CANINE	65	209
	2	1	5	1	CANINE	90	188
	2	1	5	1	CANINE	115	141
	2	1	5	1	CANINE	180	-44
	2	1	5	1	CANINE	245	180
	2	1	5	1	CANINE	270	232
	2	1	5	1	CANINE	295	100
	2	1	5	1	MOLAR	0	-5
	2	1	5	1	MOLAR	65	139
	2	1	5	1	MOLAR	90	195
	2	1	5	1	MOLAR	115	194
	2	1	5	1	MOLAR	180	40
	2	1	5	1	MOLAR	245	-53
	2	1	5	1	MOLAR	270	197
	2	1	5	1	MOLAR	295	163
	2	2	5	1	CANINE	0	-9
	2	2	5	1	CANINE	65	139
	2	2	5	1	CANINE	90	203
	2	2	5	1	CANINE	115	187
	2	2	5	1	CANINE	180	6
	2	2	5	1	CANINE	245	89
	2	2	5	1	CANINE	270	122
	2	2	5	1	CANINE	295	64
	2	2	5	1	MOLAR	0	-22
	2	2	5	1	MOLAR	65	44
	2	2	5	1	MOLAR	90	18
	2	2	5	1	MOLAR	115	55
	2	2	5	1	MOLAR	180	-33
	2	2	5	1	MOLAR	245	94
	2	2	5	1	MOLAR	270	149
	2	2	5	1	MOLAR	295	137
	2	3	5	1	CANINE	0	-13
	2	3	5	1	CANINE	65	133
	2	3	5	1	CANINE	90	190
	2	3	5	1	CANINE	115	89
	2	3	5	1	CANINE	180	33
	2	3	5	1	CANINE	245	74
	2	3	5	1	CANINE	270	114
	2	3	5	1	CANINE	295	49
	2	3	5	1	MOLAR	0	-20
	2	3	5	1	MOLAR	65	-26
	2	3	5	1	MOLAR	90	-16
	2	3	5	1	MOLAR	115	18
	2	3	5	1	MOLAR	180	-16
	2	3	5	1	MOLAR	245	-46
	2	3	5	1	MOLAR	270	143
	2	3	5	1	MOLAR	295	129
	1	1	5	2	CANINE	0	32
	1	1	5	2	CANINE	65	58
	1	1	5	2	CANINE	90	8
	1	1	5	2	CANINE	115	-45
	1	1	5	2	CANINE	180	-34
	1	1	5	2	CANINE	245	115
	1	1	5	2	CANINE	270	164
	1	1	5	2	CANINE	295	89
	1	1	5	2	MOLAR	0	-98
	1	1	5	2	MOLAR	65	17
	1	1	5	2	MOLAR	90	82
	1	1	5	2	MOLAR	115	121
	1	1	5	2	MOLAR	180	0
	1	1	5	2	MOLAR	245	94
	1	1	5	2	MOLAR	270	137
	1	1	5	2	MOLAR	295	118
	1	2	5	2	CANINE	0	34
	1	2	5	2	CANINE	65	35
	1	2	5	2	CANINE	90	16
	1	2	5	2	CANINE	115	-45
	1	2	5	2	CANINE	180	-66
	1	2	5	2	CANINE	245	5
	1	2	5	2	CANINE	270	84
	1	2	5	2	CANINE	295	67
	1	2	5	2	MOLAR	0	-31
	1	2	5	2	MOLAR	65	-12
	1	2	5	2	MOLAR	90	11
	1	2	5	2	MOLAR	115	33
	1	2	5	2	MOLAR	180	-70
	1	2	5	2	MOLAR	245	22
	1	2	5	2	MOLAR	270	54
	1	2	5	2	MOLAR	295	-14
	1	3	5	2	CANINE	0	6
	1	3	5	2	CANINE	65	53
	1	3	5	2	CANINE	90	213
	1	3	5	2	CANINE	115	135
	1	3	5	2	CANINE	180	92
	1	3	5	2	CANINE	245	-12
	1	3	5	2	CANINE	270	62
	1	3	5	2	CANINE	295	39
	1	3	5	2	MOLAR	0	126
	1	3	5	2	MOLAR	65	84
	1	3	5	2	MOLAR	90	101
	1	3	5	2	MOLAR	115	90
	1	3	5	2	MOLAR	180	0
	1	3	5	2	MOLAR	245	26
	1	3	5	2	MOLAR	270	50
	1	3	5	2	MOLAR	295	22
	2	1	5	2	CANINE	0	-26
	2	1	5	2	CANINE	65	42
	2	1	5	2	CANINE	90	6
	2	1	5	2	CANINE	115	23
	2	1	5	2	CANINE	180	-102
	2	1	5	2	CANINE	245	35
	2	1	5	2	CANINE	270	173
	2	1	5	2	CANINE	295	143
	2	1	5	2	MOLAR	0	-57
	2	1	5	2	MOLAR	65	123
	2	1	5	2	MOLAR	90	48
	2	1	5	2	MOLAR	115	40
	2	1	5	2	MOLAR	180	9
	2	1	5	2	MOLAR	245	141
	2	1	5	2	MOLAR	270	178
	2	1	5	2	MOLAR	295	135
	2	2	5	2	CANINE	0	6
	2	2	5	2	CANINE	65	76
	2	2	5	2	CANINE	90	22
	2	2	5	2	CANINE	115	63
	2	2	5	2	CANINE	180	-29
	2	2	5	2	CANINE	245	63
	2	2	5	2	CANINE	270	75
	2	2	5	2	CANINE	295	75
	2	2	5	2	MOLAR	0	-34
	2	2	5	2	MOLAR	65	80
	2	2	5	2	MOLAR	90	132
	2	2	5	2	MOLAR	115	141
	2	2	5	2	MOLAR	180	-30
	2	2	5	2	MOLAR	245	53
	2	2	5	2	MOLAR	270	49
	2	2	5	2	MOLAR	295	102
	2	3	5	2	CANINE	0	-18
	2	3	5	2	CANINE	65	67
	2	3	5	2	CANINE	90	17
	2	3	5	2	CANINE	115	-19
	2	3	5	2	CANINE	180	-12
	2	3	5	2	CANINE	245	35
	2	3	5	2	CANINE	270	92
	2	3	5	2	CANINE	295	102
	2	3	5	2	MOLAR	0	-21
	2	3	5	2	MOLAR	65	93
	2	3	5	2	MOLAR	90	143
	2	3	5	2	MOLAR	115	88
	2	3	5	2	MOLAR	180	-17
	2	3	5	2	MOLAR	245	35
	2	3	5	2	MOLAR	270	54
	2	3	5	2	MOLAR	295	42
	1	1	5	3	CANINE	0	53
	1	1	5	3	CANINE	65	-3
	1	1	5	3	CANINE	90	2
	1	1	5	3	CANINE	115	-8
	1	1	5	3	CANINE	180	1
	1	1	5	3	CANINE	245	0
	1	1	5	3	CANINE	270	12
	1	1	5	3	CANINE	295	-11
	1	1	5	3	MOLAR	0	-71
	1	1	5	3	MOLAR	65	18
	1	1	5	3	MOLAR	90	16
	1	1	5	3	MOLAR	115	42
	1	1	5	3	MOLAR	180	-66
	1	1	5	3	MOLAR	245	6
	1	1	5	3	MOLAR	270	0
	1	1	5	3	MOLAR	295	3
	1	2	5	3	CANINE	0	39
	1	2	5	3	CANINE	65	24
	1	2	5	3	CANINE	90	13
	1	2	5	3	CANINE	115	1
	1	2	5	3	CANINE	180	9
	1	2	5	3	CANINE	245	212
	1	2	5	3	CANINE	270	232
	1	2	5	3	CANINE	295	208
	1	2	5	3	MOLAR	0	-53
	1	2	5	3	MOLAR	65	-24
	1	2	5	3	MOLAR	90	23
	1	2	5	3	MOLAR	115	27
	1	2	5	3	MOLAR	180	-22
	1	2	5	3	MOLAR	245	142
	1	2	5	3	MOLAR	270	198
	1	2	5	3	MOLAR	295	181
	1	3	5	3	CANINE	0	-17
	1	3	5	3	CANINE	65	71
	1	3	5	3	CANINE	90	63
	1	3	5	3	CANINE	115	167
	1	3	5	3	CANINE	180	51
	1	3	5	3	CANINE	245	7
	1	3	5	3	CANINE	270	39
	1	3	5	3	CANINE	295	16
	1	3	5	3	MOLAR	0	48
	1	3	5	3	MOLAR	65	187
	1	3	5	3	MOLAR	90	74
	1	3	5	3	MOLAR	115	17
	1	3	5	3	MOLAR	180	-38
	1	3	5	3	MOLAR	245	16
	1	3	5	3	MOLAR	270	69
	1	3	5	3	MOLAR	295	23
	2	1	5	3	CANINE	0	-25
	2	1	5	3	CANINE	65	4
	2	1	5	3	CANINE	90	3
	2	1	5	3	CANINE	115	6
	2	1	5	3	CANINE	180	21
	2	1	5	3	CANINE	245	-4
	2	1	5	3	CANINE	270	-112
	2	1	5	3	CANINE	295	-71
	2	1	5	3	MOLAR	0	-21
	2	1	5	3	MOLAR	65	16
	2	1	5	3	MOLAR	90	23
	2	1	5	3	MOLAR	115	23
	2	1	5	3	MOLAR	180	9
	2	1	5	3	MOLAR	245	113
	2	1	5	3	MOLAR	270	-89
	2	1	5	3	MOLAR	295	96
	2	2	5	3	CANINE	0	-4
	2	2	5	3	CANINE	65	22
	2	2	5	3	CANINE	90	12
	2	2	5	3	CANINE	115	20
	2	2	5	3	CANINE	180	-26
	2	2	5	3	CANINE	245	42
	2	2	5	3	CANINE	270	38
	2	2	5	3	CANINE	295	24
	2	2	5	3	MOLAR	0	-20
	2	2	5	3	MOLAR	65	23
	2	2	5	3	MOLAR	90	28
	2	2	5	3	MOLAR	115	38
	2	2	5	3	MOLAR	180	-45
	2	2	5	3	MOLAR	245	42
	2	2	5	3	MOLAR	270	54
	2	2	5	3	MOLAR	295	27
	2	3	5	3	CANINE	0	-3
	2	3	5	3	CANINE	65	26
	2	3	5	3	CANINE	90	9
	2	3	5	3	CANINE	115	10
	2	3	5	3	CANINE	180	-25
	2	3	5	3	CANINE	245	37
	2	3	5	3	CANINE	270	47
	2	3	5	3	CANINE	295	29
	2	3	5	3	MOLAR	0	-8
	2	3	5	3	MOLAR	65	7
	2	3	5	3	MOLAR	90	19
	2	3	5	3	MOLAR	115	29
	2	3	5	3	MOLAR	180	-33
	2	3	5	3	MOLAR	245	45
	2	3	5	3	MOLAR	270	54
	2	3	5	3	MOLAR	295	41
	1	1	5	4	CANINE	0	-2
	1	1	5	4	CANINE	65	-1
	1	1	5	4	CANINE	90	3
	1	1	5	4	CANINE	115	-13
	1	1	5	4	CANINE	180	6
	1	1	5	4	CANINE	245	0
	1	1	5	4	CANINE	270	12
	1	1	5	4	CANINE	295	0
	1	1	5	4	MOLAR	0	70
	1	1	5	4	MOLAR	65	-3
	1	1	5	4	MOLAR	90	17
	1	1	5	4	MOLAR	115	-45
	1	1	5	4	MOLAR	180	-69
	1	1	5	4	MOLAR	245	-98
	1	1	5	4	MOLAR	270	53
	1	1	5	4	MOLAR	295	3
	1	2	5	4	CANINE	0	5
	1	2	5	4	CANINE	65	21
	1	2	5	4	CANINE	90	13
	1	2	5	4	CANINE	115	-5
	1	2	5	4	CANINE	180	-44
	1	2	5	4	CANINE	245	254
	1	2	5	4	CANINE	270	239
	1	2	5	4	CANINE	295	253
	1	2	5	4	MOLAR	0	4
	1	2	5	4	MOLAR	65	47
	1	2	5	4	MOLAR	90	26
	1	2	5	4	MOLAR	115	17
	1	2	5	4	MOLAR	180	10
	1	2	5	4	MOLAR	245	214
	1	2	5	4	MOLAR	270	123
	1	2	5	4	MOLAR	295	221
	1	3	5	4	CANINE	0	3
	1	3	5	4	CANINE	65	55
	1	3	5	4	CANINE	90	61
	1	3	5	4	CANINE	115	110
	1	3	5	4	CANINE	180	47
	1	3	5	4	CANINE	245	96
	1	3	5	4	CANINE	270	96
	1	3	5	4	CANINE	295	32
	1	3	5	4	MOLAR	0	37
	1	3	5	4	MOLAR	65	159
	1	3	5	4	MOLAR	90	90
	1	3	5	4	MOLAR	115	48
	1	3	5	4	MOLAR	180	-9
	1	3	5	4	MOLAR	245	144
	1	3	5	4	MOLAR	270	45
	1	3	5	4	MOLAR	295	38
	2	1	5	4	CANINE	0	7
	2	1	5	4	CANINE	65	1
	2	1	5	4	CANINE	90	0
	2	1	5	4	CANINE	115	1
	2	1	5	4	CANINE	180	-52
	2	1	5	4	CANINE	245	-69
	2	1	5	4	CANINE	270	0
	2	1	5	4	CANINE	295	-9
	2	1	5	4	MOLAR	0	-49
	2	1	5	4	MOLAR	65	1
	2	1	5	4	MOLAR	90	17
	2	1	5	4	MOLAR	115	7
	2	1	5	4	MOLAR	180	123
	2	1	5	4	MOLAR	245	-121
	2	1	5	4	MOLAR	270	-1
	2	1	5	4	MOLAR	295	-38
	2	2	5	4	CANINE	0	10
	2	2	5	4	CANINE	65	15
	2	2	5	4	CANINE	90	7
	2	2	5	4	CANINE	115	11
	2	2	5	4	CANINE	180	-8
	2	2	5	4	CANINE	245	57
	2	2	5	4	CANINE	270	42
	2	2	5	4	CANINE	295	69
	2	2	5	4	MOLAR	0	25
	2	2	5	4	MOLAR	65	49
	2	2	5	4	MOLAR	90	27
	2	2	5	4	MOLAR	115	19
	2	2	5	4	MOLAR	180	-55
	2	2	5	4	MOLAR	245	54
	2	2	5	4	MOLAR	270	-17
	2	2	5	4	MOLAR	295	62
	2	3	5	4	CANINE	0	-4
	2	3	5	4	CANINE	65	20
	2	3	5	4	CANINE	90	5
	2	3	5	4	CANINE	115	8
	2	3	5	4	CANINE	180	-22
	2	3	5	4	CANINE	245	-40
	2	3	5	4	CANINE	270	-173
	2	3	5	4	CANINE	295	-15
	2	3	5	4	MOLAR	0	-16
	2	3	5	4	MOLAR	65	3
	2	3	5	4	MOLAR	90	11
	2	3	5	4	MOLAR	115	7
	2	3	5	4	MOLAR	180	-43
	2	3	5	4	MOLAR	245	-51
	2	3	5	4	MOLAR	270	-171
	2	3	5	4	MOLAR	295	-119
	1	1	6	1	CANINE	0	-8
	1	1	6	1	CANINE	65	70
	1	1	6	1	CANINE	90	137
	1	1	6	1	CANINE	115	116
	1	1	6	1	CANINE	180	-97
	1	1	6	1	CANINE	245	138
	1	1	6	1	CANINE	270	202
	1	1	6	1	CANINE	295	167
	1	1	6	1	MOLAR	0	-36
	1	1	6	1	MOLAR	65	93
	1	1	6	1	MOLAR	90	122
	1	1	6	1	MOLAR	115	118
	1	1	6	1	MOLAR	180	-35
	1	1	6	1	MOLAR	245	192
	1	1	6	1	MOLAR	270	233
	1	1	6	1	MOLAR	295	127
	1	2	6	1	CANINE	0	115
	1	2	6	1	CANINE	65	82
	1	2	6	1	CANINE	90	75
	1	2	6	1	CANINE	115	87
	1	2	6	1	CANINE	180	69
	1	2	6	1	CANINE	245	86
	1	2	6	1	CANINE	270	81
	1	2	6	1	CANINE	295	100
	1	2	6	1	MOLAR	0	66
	1	2	6	1	MOLAR	65	141
	1	2	6	1	MOLAR	90	148
	1	2	6	1	MOLAR	115	120
	1	2	6	1	MOLAR	180	97
	1	2	6	1	MOLAR	245	63
	1	2	6	1	MOLAR	270	103
	1	2	6	1	MOLAR	295	87
	1	3	6	1	CANINE	0	82
	1	3	6	1	CANINE	65	75
	1	3	6	1	CANINE	90	105
	1	3	6	1	CANINE	115	76
	1	3	6	1	CANINE	180	80
	1	3	6	1	CANINE	245	86
	1	3	6	1	CANINE	270	81
	1	3	6	1	CANINE	295	100
	1	3	6	1	MOLAR	0	69
	1	3	6	1	MOLAR	65	119
	1	3	6	1	MOLAR	90	146
	1	3	6	1	MOLAR	115	119
	1	3	6	1	MOLAR	180	130
	1	3	6	1	MOLAR	245	63
	1	3	6	1	MOLAR	270	103
	1	3	6	1	MOLAR	295	87
	2	1	6	1	CANINE	0	-132
	2	1	6	1	CANINE	65	244
	2	1	6	1	CANINE	90	234
	2	1	6	1	CANINE	115	242
	2	1	6	1	CANINE	180	-114
	2	1	6	1	CANINE	245	77
	2	1	6	1	CANINE	270	51
	2	1	6	1	CANINE	295	200
	2	1	6	1	MOLAR	0	-90
	2	1	6	1	MOLAR	65	105
	2	1	6	1	MOLAR	90	147
	2	1	6	1	MOLAR	115	143
	2	1	6	1	MOLAR	180	31
	2	1	6	1	MOLAR	245	-36
	2	1	6	1	MOLAR	270	94
	2	1	6	1	MOLAR	295	13
	2	2	6	1	CANINE	0	73
	2	2	6	1	CANINE	65	207
	2	2	6	1	CANINE	90	228
	2	2	6	1	CANINE	115	155
	2	2	6	1	CANINE	180	34
	2	2	6	1	CANINE	245	31
	2	2	6	1	CANINE	270	35
	2	2	6	1	CANINE	295	123
	2	2	6	1	MOLAR	0	30
	2	2	6	1	MOLAR	65	54
	2	2	6	1	MOLAR	90	18
	2	2	6	1	MOLAR	115	-18
	2	2	6	1	MOLAR	180	-52
	2	2	6	1	MOLAR	245	65
	2	2	6	1	MOLAR	270	111
[truncated: 689 more rows]

## Sheet: Sheet1
												change in gray scale
			CONTROL				TEST 1				TEST2				TEST3				TEST4				TEST 5				TEST 6				TEST 7
			1control/base				2CANINE IMP				3CANINE CROWN				4CANINE MOLAR IMPLANT				5CANINE MOLAR CROWN				6CANNE MOLAR BRIDGE				7CANINE MOLAR BILATERL				8FULL ARCH
			6	10	15	20	6MM	10MM	15MM	20MM	6MM	10MM	15MM	20MM	6mm	10mm	15mm	20mm	6MM	10MM	15MM	20MM	6MM	10MM	15MM	20MM	6MM	10MM	15MM	20MM	6MM	10MM	15MM	20MM
			110	121	96	82	183	184	196	208	121	186	181	174	82	197	159	195	130	180	190	229	109	212	149	196	102	231	147	242	139	188	195	230
			66	44	3	1	140	88	74	60	136	50	0	0	170	64	0	0	157	123	0	0	138	93	0	0	136	68	7	3	176	171	20	6
			106	8	1	0	165	77	90	45	243	10	0	0	201	27	2	1	251	35	1	0	206	16	3	3	243	62	20	2	251	69	30	5
			95	103	21	3	171	114	137	76	249	102	12	0	224	150	23	4	255	151	21	1	253	78	13	6	241	151	42	17	254	165	37	68
			166	13	90	88	154	35	109	72	116	21	90	78	120	22	24	167	172	36	51	202	58	44	91	204	101	57	53	208	134	111	122	152
			83	46	0	0	154	190	89	90	108	162	0	0	237	166	0	1	88	82	0	0	136	161	0	0	221	210	0	0	235	250	0	0
			52	1	0	0	198	115	59	119	122	116	0	0	219	30	6	4	196	86	0	0	147	165	12	12	254	74	5	4	230	57	0	0
			57	0	0	0	232	117	16	89	207	57	0	0	221	104	12	3	210	90	0	0	212	89	17	2	254	165	19	6	213	115	13	0
			73	12	134	58	37	23	160	112	37	23	161	113	60	12	138	132	39	21	90	137	23	0	63	178	84	86	133	142	155	15	154	111
			73	122	20	4	95	154	38	0	95	154	38	0	137	122	57	5	104	175	45	0	161	137	38	1	166	159	35	0	203	166	56	75
			99	97	8	1	157	173	19	0	157	173	19	0	161	170	3	0	200	120	2	0	114	179	24	2	201	176	36	7	188	194	112	102
			134	10	1	54	102	138	50	0	102	138	50	0	186	237	27	10	193	200	18	0	226	219	64	9	252	218	86	20	231	255	163	67
			50	11	25	146	90	81	2	67	90	81	2	67	32	56	13	98	127	112	5	63	28	108	2	77	111	143	206	112	47	122	41	148
			31	0	0	134	226	28	15	0	226	28	15	0	199	43	1	0	209	208	10	0	227	94	6	0	223	70	13	1	248	164	24	64
			22	0	0	120	211	38	0	0	211	38	0	0	221	70	0	0	255	197	0	0	255	137	0	0	255	93	0	0	255	122	4	65
			120	103	0	0	105	204	0	0	165	206	0	0	213	231	0	5	255	230	16	0	255	221	3	11	247	255	4	9	247	221	9	88
							73	63	100	126	-62	2	-15	-34	-28	76	63	113	20	59	94	147	-1	91	53	114	-8	110	51	160	29	67	99	148
							74	44	71	59	70	6	-3	-1	104	20	-3	-1	91	79	-3	-1	72	49	-3	-1	70	24	4	2	110	127	17	5
							59	69	89	45	137	2	-1	0	95	19	1	1	145	27	0	0	100	8	2	3	137	54	19	2	145	61	29	5
							76	11	116	73	154	-1	-9	-3	129	47	2	1	160	48	0	-2	158	-25	-8	3	146	48	21	14	159	62	16	65
							-12	22	19	-16	-50	8	0	-10	-46	9	-66	79	6	23	-39	114	-108	31	1	116	-65	44	-37	120	-32	98	32	64
							71	144	89	90	25	116	0	0	154	120	0	1	5	36	0	0	53	115	0	0	138	164	0	0	152	204	0	0
							146	114	59	119	70	115	0	0	167	29	6	4	144	85	0	0	95	164	12	12	202	73	5	4	178	56	0	0
							175	117	16	89	150	57	0	0	164	104	12	3	153	90	0	0	155	89	17	2	197	165	19	6	156	115	13	0
							-36	11	26	54	-36	11	27	55	-13	0	4	74	-34	9	-44	79	-50	-12	-71	120	11	74	-1	84	82	3	20	53
							22	32	18	-4	22	32	18	-4	64	0	37	1	31	53	25	-4	88	15	18	-3	93	37	15	-4	130	44	36	71
							58	76	11	-1	58	76	11	-1	62	73	-5	-1	101	23	-6	-1	15	82	16	1	102	79	28	6	89	97	104	101
							-32	128	49	-54	-32	128	49	-54	52	227	26	-44	59	190	17	-54	92	209	63	-45	118	208	85	-34	97	245	162	13
							40	70	-23	-79	40	70	-23	-79	-18	45	-12	-48	77	101	-20	-83	-22	97	-23	-69	61	132	181	-34	-3	111	16	2
							195	28	15	-134	195	28	15	-134	168	43	1	-134	178	208	10	-134	196	94	6	-134	192	70	13	-133	217	164	24	-70
							189	38	0	-120	189	38	0	-120	199	70	0	-120	233	197	0	-120	233	137	0	-120	233	93	0	-120	233	122	4	-55
							-15	101	0	0	45	103	0	0	93	128	0	5	135	127	16	0	135	118	3	11	127	152	4	9	127	118	9	88

## Sheet: G CHANGE
AXIAL PLANE	VOXEL INTEGRATION SCALE (VIS)			TEST 1				TEST2				TEST3				TEST4				TEST 5				TEST 6				TEST 7
SUPERIOR/INFERIOR				2CANINE IMP				3CANINE CROWN				4CANINE MOLAR IMPLANT				5CANINE MOLAR CROWN				6CANNE MOLAR BRIDGE				7CANINE MOLAR BILATERL BRIDGE				8FULL ARCH
				6MM	10MM	15MM	20MM	6MM	10MM	15MM	20MM	6mm	10mm	15mm	20mm	6MM	10MM	15MM	20MM	6MM	10MM	15MM	20MM	6MM	10MM	15MM	20MM	6MM	10MM	15MM	20MM
SAP	250 MICRON	CANINE	0	73	4	100	10	11	6	85	-24	-28	17	63	-3	20	0	94	31	-1	32	53	-2	-8	51	51	44	29	8	99	32
SAP	250 MICRON	CANINE	65	74	53	71	59	70	15	-3	-1	104	29	-3	-1	91	88	-3	-1	72	58	-3	-1	70	33	4	2	110	136	17	5
SAP	250 MICRON	CANINE	90	59	69	89	48	137	2	-1	0	95	19	1	1	145	27	0	0	100	8	2	3	137	54	19	2	145	61	29	24
SAP	250 MICRON	CANINE	115	46	-9	116	57	124	-21	21	3	99	27	2	-5	130	28	0	-1	128	-45	-8	-13	116	28	21	-2	129	42	16	49
SAP	250 MICRON	CANINE	180	-44	-43	19	-126	-82	-57	0	-120	-78	-56	-66	-31	-26	-42	-39	4	-140	-34	1	6	-97	-21	-37	10	-64	33	32	-46
SAP	250 MICRON	CANINE	245	71	144	89	90	25	116	0	0	154	120	0	1	5	36	0	0	53	115	0	0	138	164	0	0	152	204	0	0
SAP	250 MICRON	CANINE	270	146	114	59	119	70	115	0	0	167	29	6	4	144	85	0	0	95	164	12	12	202	73	5	4	178	56	0	0
SAP	250 MICRON	CANINE	295	145	117	-12	87	120	57	-28	-2	134	104	-16	1	123	90	-28	-2	125	89	-11	0	167	165	-9	4	126	115	-15	-2
SAP	250 MICRON	MOLAR	0	-83	-75	26	4	-83	-75	27	5	-60	-86	4	24	-81	-77	-44	29	-97	-98	-71	70	-36	-12	-1	34	35	-83	20	3
SAP	250 MICRON	MOLAR	65	22	34	18	-4	22	34	18	-4	64	2	37	1	31	55	25	-4	88	17	18	-3	93	39	15	-4	130	46	36	71
SAP	250 MICRON	MOLAR	90	78	76	11	-1	78	76	11	-1	82	73	-5	-1	121	23	-6	-1	35	82	16	17	122	79	28	25	109	97	104	101
SAP	250 MICRON	MOLAR	115	-32	40	28	-54	-32	40	28	-54	52	139	5	-44	59	102	-4	-54	92	121	42	-45	118	120	64	-34	97	157	141	13
SAP	250 MICRON	MOLAR	180	-56	-27	-66	-79	-56	-27	-66	-79	-114	-52	-55	-48	-19	4	-63	-83	-118	0	-66	-69	-35	35	138	-34	-99	14	-27	2
SAP	250 MICRON	MOLAR	245	195	28	15	-98	195	28	15	-98	168	43	1	-98	178	208	10	-98	196	94	6	-98	192	70	13	-97	217	164	24	-34
SAP	250 MICRON	MOLAR	270	189	38	0	-23	189	38	0	-23	199	70	0	-23	233	197	0	55	233	137	0	53	233	93	0	-23	233	122	4	42
SAP	250 MICRON	MOLAR	295	-15	101	0	-8	45	103	0	-8	93	128	0	-3	135	127	16	-8	135	118	3	3	127	152	4	1	127	118	9	80
SAP	10MM	CANINE	0	-26	-3	-34	-56	72	11	2	27	6	43	-2	16	54	29	3	44	10	34	39	5	115	68	77	41	47	92	83	75
SAP	10MM	CANINE	65	-36	79	12	13	108	-5	-9	-5	41	22	9	6	108	61	79	59	35	35	24	21	82	19	50	8	106	182	42	40
SAP	10MM	CANINE	90	-1	83	19	21	105	1	-6	0	105	28	13	14	105	9	-6	0	73	16	13	13	75	99	54	68	105	147	58	58
SAP	10MM	CANINE	115	-4	14	8	9	87	-21	-11	-13	77	7	3	-2	87	23	-6	-21	84	-45	1	-5	87	83	128	6	87	131	87	44
SAP	10MM	CANINE	180	-53	-90	-56	-66	-50	-95	-16	-87	-13	-65	-29	-29	-29	-90	-33	-34	-31	-66	9	-44	69	57	119	55	35	16	93	47
SAP	10MM	CANINE	245	79	-22	43	15	55	3	13	0	69	53	-11	8	81	55	-16	0	60	5	212	254	86	58	146	203	72	58	228	10
SAP	10MM	CANINE	270	70	66	31	18	81	76	0	0	81	97	13	10	81	101	0	0	79	84	232	239	81	102	255	242	56	102	14	16
SAP	10MM	CANINE	295	19	28	28	20	86	62	4	0	88	115	14	11	69	94	1	0	38	67	208	253	100	115	225	179	58	115	41	16
SAP	10MM	MOLAR	0	-59	-52	-47	-78	-56	-51	-47	-78	-53	-36	-25	-23	-75	-79	-74	-59	-78	-31	-53	4	66	117	72	72	-3	7	40	47
SAP	10MM	MOLAR	65	-11	7	-32	-8	-11	7	-32	-8	23	10	-11	7	31	25	-28	-8	84	-12	-24	47	141	2	126	155	137	81	2	19
SAP	10MM	MOLAR	90	12	31	-1	-4	12	31	-1	-4	55	37	13	7	71	26	-11	60	73	11	23	26	148	99	237	177	149	100	50	21
SAP	10MM	MOLAR	115	-10	23	30	-6	-10	23	30	-6	44	63	19	13	56	49	-5	106	74	33	27	17	120	72	123	101	120	97	86	54
SAP	10MM	MOLAR	180	-68	-85	-56	-2	-69	-85	-56	-2	-47	-70	-36	24	-44	-88	5	-8	-50	-70	-22	10	97	38	51	56	10	-32	24	70
SAP	10MM	MOLAR	245	33	13	-8	-2	33	13	-8	-2	35	49	22	2	78	67	49	-2	47	22	142	214	63	110	182	154	97	111	194	22
SAP	10MM	MOLAR	270	32	12	-2	-1	31	12	-2	-1	69	75	6	1	103	79	9	-1	103	54	198	123	103	122	248	186	103	122	102	85
SAP	10MM	MOLAR	295	-17	13	-2	-5	-17	12	-2	-5	71	45	23	1	121	29	84	-5	102	-14	181	221	87	57	187	209	121	57	192	67
SAP	20MM	CANINE	0	-62	-21	-70	-58	87	-13	-28	13	-17	32	-6	10	87	1	-30	31	87	6	-17	3	82	60	40	35	87	118	51	69
SAP	20MM	CANINE	65	-10	70	7	9	101	-2	-15	-14	46	16	2	-1	101	97	33	2	101	53	71	55	75	19	44	26	101	202	240	238
SAP	20MM	CANINE	90	7	76	16	19	105	54	40	34	64	24	8	7	105	112	-10	-6	105	213	63	61	105	99	88	87	105	240	244	235
SAP	20MM	CANINE	115	-9	4	6	6	76	-32	-15	-18	57	-2	0	-2	76	18	7	-18	76	135	167	110	76	83	128	9	76	135	229	237
SAP	20MM	CANINE	180	-39	-55	-96	-88	20	-62	-68	-76	11	-7	-39	-52	11	-27	-70	-68	80	92	51	47	80	92	51	45	80	92	51	39
SAP	20MM	CANINE	245	86	-39	-17	99	55	-22	41	7	69	34	60	9	72	33	61	0	68	-12	7	96	86	58	-22	203	73	58	64	255
SAP	20MM	CANINE	270	81	26	13	34	81	38	36	0	81	69	69	69	80	69	13	68	80	62	39	96	81	69	100	242	56	69	100	209
SAP	20MM	CANINE	295	7	-22	-17	77	68	44	-10	0	88	70	27	47	52	40	-17	0	49	39	16	32	100	79	48	179	58	79	77	253
SAP	20MM	MOLAR	0	-58	-38	-78	-93	-57	-38	-78	-93	-46	-1	-48	-54	69	126	-79	-65	69	126	48	37	69	126	48	37	69	109	31	12
SAP	20MM	MOLAR	65	-11	2	-38	-9	-11	2	-38	-9	6	0	-17	4	119	84	126	-9	119	84	187	159	119	-4	125	154	119	84	195	246
SAP	20MM	MOLAR	90	22	17	-4	-5	22	17	-4	-5	58	23	12	9	147	101	34	-5	147	101	74	90	146	99	237	176	147	101	242	250
SAP	20MM	MOLAR	115	-6	7	9	-6	-5	11	9	-6	41	48	1	10	119	70	-12	-6	119	90	17	48	119	72	109	101	119	97	221	209
SAP	20MM	MOLAR	180	-17	-12	-50	-15	-17	-12	-50	-15	8	9	-33	6	130	2	-37	-9	130	0	-38	-9	130	100	24	29	113	45	28	84
SAP	20MM	MOLAR	245	16	13	29	-4	16	13	29	-4	26	45	57	11	71	41	25	56	69	26	16	144	63	109	65	152	97	110	93	246
SAP	20MM	MOLAR	270	16	21	58	98	16	21	58	0	69	58	116	78	103	57	95	0	103	50	69	45	103	110	144	187	103	110	147	198
SAP	20MM	MOLAR	295	-35	34	35	-8	-35	34	45	-8	66	62	60	3	121	51	57	18	115	22	23	38	87	93	39	206	121	93	100	171
IAP	250 MICRON	CANINE	0	4	-64	-22	-45	-97	-92	-43	-68	-95	-59	1	70	-116	-46	-30	-1	-114	-26	-25	7	-132	-8	-15	-11	-134	-54	18	128
IAP	250 MICRON	CANINE	65	47	5	19	137	71	1	106	251	134	183	0	4	225	27	-5	-1	209	42	4	1	244	18	10	16	218	27	12	21
IAP	250 MICRON	CANINE	90	27	104	123	37	4	7	108	99	248	57	6	13	128	10	6	5	188	6	3	0	234	24	12	4	114	11	9	2
IAP	250 MICRON	CANINE	115	150	250	192	121	62	61	197	0	246	124	21	3	199	17	4	0	141	23	6	1	242	13	6	3	151	19	13	5
IAP	250 MICRON	CANINE	180	55	58	-15	-44	134	114	82	115	-92	-62	67	-42	-105	-87	27	-69	-44	-102	21	-52	-114	-42	-80	-106	57	-14	-8	32
IAP	250 MICRON	CANINE	245	-32	-67	-98	-68	-46	-68	-99	-69	47	151	-99	-69	187	10	-57	-69	180	35	-4	-69	77	114	-82	-69	111	11	154	-69
IAP	250 MICRON	CANINE	270	-13	-28	-129	0	-21	-28	-130	-1	202	136	-128	-1	234	220	-96	0	232	173	-112	0	51	212	-116	-1	206	158	-43	0
IAP	250 MICRON	CANINE	295	-45	-64	-125	-9	-53	-64	-126	-10	163	122	-117	-10	84	144	-83	-7	100	143	-71	-9	200	157	19	-8	110	130	-15	-8
IAP	250 MICRON	MOLAR	0	86	29	102	96	85	29	102	96	-100	-58	-68	-85	-19	-37	-12	28	-5	-57	-21	-49	-90	26	-7	-78	15	-21	-8	-52
IAP	250 MICRON	MOLAR	65	26	94	194	-3	26	94	194	-3	3	188	25	5	163	51	16	1	139	123	16	1	105	127	31	10	164	38	13	4
IAP	250 MICRON	MOLAR	90	51	142	21	-2	51	142	21	-2	175	141	48	26	81	22	5	0	195	48	23	17	147	57	21	13	154	41	16	10
IAP	250 MICRON	MOLAR	115	34	147	16	-1	34	147	16	-1	199	206	29	18	72	22	8	1	194	40	23	7	143	60	24	16	101	32	15	10
IAP	250 MICRON	MOLAR	180	23	40	13	1	23	39	13	1	-81	-34	-22	-16	78	60	119	79	40	9	9	123	31	-34	22	17	38	49	101	106
IAP	250 MICRON	MOLAR	245	-8	-19	-95	-127	-8	-19	-95	-127	38	229	-78	-115	-9	15	131	-113	-53	141	113	-121	-36	222	-46	-113	-30	69	146	-115
IAP	250 MICRON	MOLAR	270	-58	-21	-141	-1	-58	-21	-141	-1	78	192	-141	-1	197	95	41	-1	197	178	-89	-1	94	217	-140	-1	7	156	19	-1
IAP	250 MICRON	MOLAR	295	-15	-27	-143	-38	-15	-27	-143	-38	24	201	-142	-38	177	106	112	-32	163	135	96	-38	13	201	-135	-38	4	125	88	-37
IAP	10MM	CANINE	0	-24	6	8	19	93	95	-57	-131	-24	-23	-3	64	-6	-9	12	28	-9	6	-4	10	73	13	20	52	95	98	45	80
IAP	10MM	CANINE	65	92	77	110	140	120	171	193	225	179	177	14	36	164	71	0	6	139	76	22	15	207	152	7	8	210	207	47	44
IAP	10MM	CANINE	90	114	206	118	90	132	160	165	116	232	157	15	8	179	14	4	2	203	22	12	7	228	106	19	6	235	61	28	10
IAP	10MM	CANINE	115	117	243	199	163	108	225	201	113	174	211	27	13	184	52	11	4	187	63	20	11	155	175	72	9	190	159	31	13
IAP	10MM	CANINE	180	11	-3	0	7	91	89	67	71	-9	2	18	-42	13	4	11	-51	6	-29	-26	-8	34	39	-37	-32	101	59	45	7
IAP	10MM	CANINE	245	-29	-137	-192	-196	-71	-139	-193	-197	90	99	55	-197	100	73	59	-130	89	63	42	57	31	76	62	-86	84	116	62	58
IAP	10MM	CANINE	270	-35	-158	-193	-196	-131	-160	-194	-197	124	86	-17	-196	124	93	47	-179	122	75	38	42	35	72	61	-155	99	93	61	38
IAP	10MM	CANINE	295	23	-126	-184	-183	-126	-125	-185	-184	126	104	68	-182	66	114	41	-21	64	75	24	69	123	123	66	65	84	123	70	67
IAP	10MM	MOLAR	0	57	43	43	40	58	44	43	40	-32	-19	-21	-23	0	-13	-2	6	-22	-34	-20	25	30	-8	2	-11	69	61	68	63
IAP	10MM	MOLAR	65	-66	59	162	47	-66	59	162	47	14	64	131	9	8	126	18	1	44	80	23	49	54	84	166	7	56	170	49	13
IAP	10MM	MOLAR	90	-60	91	160	11	-60	91	160	11	-2	137	166	17	24	143	8	1	18	132	28	27	18	162	163	22	71	221	50	23
IAP	10MM	MOLAR	115	-92	56	126	76	-92	56	126	76	24	121	182	49	32	134	15	4	55	141	38	19	-18	119	185	38	99	203	129	30
IAP	10MM	MOLAR	180	27	28	3	-19	27	28	3	-19	-97	-68	-55	-68	-7	-15	-25	-31	-33	-30	-45	-55	-52	-55	-56	-73	55	55	36	67
IAP	10MM	MOLAR	245	104	-105	-137	-162	104	-105	-137	-162	99	87	27	-151	24	49	54	4	94	53	42	54	65	77	82	-150	121	143	115	93
IAP	10MM	MOLAR	270	115	-76	-146	-141	115	-76	-146	-141	125	56	-72	-133	149	61	59	-115	149	49	54	-17	111	60	75	-133	149	117	108	-69
IAP	10MM	MOLAR	295	106	-80	-161	-164	106	-80	-161	-164	80	142	17	-160	155	105	65	-30	137	102	27	62	116	130	43	-149	150	173	94	74
IAP	20MM	CANINE	0	-10	3	-1	12	90	84	-58	-135	17	16	23	51	0	10	13	43	-13	-18	-3	-4	84	-13	12	50	96	92	45	79
IAP	20MM	CANINE	65	75	103	107	132	105	164	162	191	273	168	20	29	145	87	-1	3	133	67	26	20	191	198	6	6	190	240	51	44
IAP	20MM	CANINE	90	122	224	132	110	159	136	150	128	223	148	13	7	202	20	4	1	190	17	9	5	221	222	32	22	228	167	39	24
IAP	20MM	CANINE	115	42	187	225	151	74	179	244	218	88	146	30	10	120	46	14	4	89	-19	10	8	46	159	125	34	120	183	66	45
IAP	20MM	CANINE	180	8	1	-1	5	81	87	70	73	22	11	30	35	16	-6	0	-8	33	-12	-25	-22	28	16	-5	48	103	62	50	17
IAP	20MM	CANINE	245	29	-123	-193	-196	-55	-162	-191	-197	70	80	61	-81	82	55	59	58	74	35	37	-40	51	67	61	57	68	93	61	58
IAP	20MM	CANINE	270	41	-157	-193	-8	-140	-154	-194	-197	5	82	61	-189	114	92	54	11	114	92	47	-173	78	76	61	29	89	93	61	58
IAP	20MM	CANINE	295	51	-90	-184	-183	-132	-129	-185	-184	117	92	70	-177	77	89	49	71	49	102	29	-15	117	114	61	69	75	117	70	70
IAP	20MM	MOLAR	0	49	42	51	58	51	45	51	58	81	-10	-2	-16	-27	-30	-20	-13	-20	-21	-8	-16	50	-21	1	1	84	62	96	61
IAP	20MM	MOLAR	65	-28	46	123	98	-28	46	123	98	101	64	118	7	-3	106	18	3	-26	93	7	3	67	105	136	11	84	168	51	18
IAP	20MM	MOLAR	90	1	92	134	24	1	91	134	24	89	118	158	15	7	123	7	-1	-16	143	19	11	59	174	155	26	92	220	72	24
IAP	20MM	MOLAR	115	-33	40	105	163	-33	40	105	163	54	104	201	44	25	133	17	2	18	88	29	7	41	97	196	53	101	205	134	35
IAP	20MM	MOLAR	180	32	35	17	3	32	35	17	3	-30	-11	-43	-23	-18	-28	-45	-51	-16	-17	-33	-43	-36	-50	-56	-61	65	53	36	68
IAP	20MM	MOLAR	245	91	-143	-137	-162	99	-143	-137	-162	63	45	110	-149	73	34	47	79	-46	35	45	-51	35	37	100	-143	116	105	116	93
IAP	20MM	MOLAR	270	34	-108	-146	-186	34	-108	-146	-186	106	34	64	-171	143	36	59	-5	143	54	54	-171	80	37	109	-165	143	96	108	-47
IAP	20MM	MOLAR	295	106	-136	-162	-167	124	-136	-162	-167	95	66	87	-151	148	62	42	65	129	42	41	-119	127	57	85	-102	150	115	93	88
